# Supplementary material for: De Novo Molecular Design of Caspase-6 Inhibitors by a GRU-Based Recurrent Neural Network Combined with a Transfer Learning Approach
Source: Pharmaceuticals (Basel). 2021 Nov 30;14(12):1249. doi: 10.3390/ph14121249 (PMC8706867; doi:10.3390/ph14121249)
Supplement: Supplementary file 1 [file pharmaceuticals-14-01249-s001.zip]

Archive with 2 entries (2 files):
- Supplementary_Material.pdf
- TableS2.The_information_of_1656_samples.xlsx
