# Supplementary material for: De Novo Molecular Design of Caspase-6 Inhibitors by a GRU-Based Recurrent Neural Network Combined with a Transfer Learning Approach
Source: Pharmaceuticals (Basel). 2021 Nov 30;14(12):1249. doi: 10.3390/ph14121249 (PMC8706867; doi:10.3390/ph14121249)
Supplement: Supplementary file 1 [file pharmaceuticals-14-01249-s001.zip › TableS2.The_information_of_1656_samples.xlsx]

## Sheet: Sheet1
Table S2. The information of 1656 samples
Dataset†	Name	SMILES	Activity	AC50	IC50
				(µM)‡	(µM)§
T	9821317	CC(C)[C@H](NC(=O)OCc1ccccc1)C(=O)NC(CC(=O)O)C(=O)CF	Active		0.018
M	5327301	CN(Cc1ccc(O)c(C(=O)O)c1)Cc1ccc(C(=O)N[C@@H](CC(=O)O)C(=O)CSCc2ccccc2Cl)s1	Active		22
M	5327302	O=C[C@H](CC(=O)O)NC(=O)c1ccc(CNS(=O)(=O)c2ccc(O)c(C(=O)O)c2)cc1	Active		1
M	5327304	O=C[C@H](CC(=O)O)NC(=O)c1ccc(CNS(=O)(=O)c2ccc(O)c(C(=O)O)c2)nc1	Active		1.4
M	5327307	O=C(O)C[C@H](NC(=O)c1cnc(CNS(=O)(=O)c2ccc(O)c(C(=O)O)c2)s1)C(=O)CSCc1ccccc1Cl	Active		2.3
M	5327308	O=C[C@H](CC(=O)O)NC(=O)c1ccc(CNS(=O)(=O)c2ccc(O)c(C(=O)O)c2)s1	Active		0.54
M	5327309	O=C(O)C[C@H](NC(=O)c1ccc(CNS(=O)(=O)c2ccc(O)c(C(=O)O)c2)s1)C(=O)CSCc1ccccc1Cl	Active		9.7
T	5327310	Cc1cc(CNS(=O)(=O)c2ccc(O)c(C(=O)O)c2)sc1C(=O)N[C@@H](CC(=O)O)C(=O)CSCc1ccccc1Cl	Active		2.4
M	10963183	O=C(O)C[C@H](NC(=O)c1cnc(CNS(=O)(=O)c2ccc(O)c(C(=O)O)c2)nc1)C(=O)CSCc1ccccc1Cl	Active		0.19
T	44364680	O=C(O)C[C@H](NC(=O)c1ccc(CNS(=O)(=O)c2ccc(O)c(C(=O)O)c2)nc1)C(=O)CSc1ccccc1Cl	Active		0.12
M	9821545	O=C1Nc2ccc(S(=O)(=O)N3CCC[C@H]3COc3ccccc3)cc2C1=O	Active		29
M	10826725	O=C1C(=O)N(Cc2ccccc2)c2ccc([N+](=O)[O-])cc21	Active		1
M	515950	CN1C(=O)C(=O)c2cc([N+](=O)[O-])ccc21	Active		1.7
M	9800285	O=C1Nc2ccc(S(=O)(=O)N3CCC[C@H]3CNc3ccccc3)cc2C1=O	Active		7.5
M	44331552	Cc1ccc2ccccc2c1OCC(=O)N[C@@H](CC(C)C)C(=O)N[C@H]1CC(=O)OC1O	Active		32.4
M	44331565	CC(C)C[C@H](NC(=O)COc1c(Cl)cc(Cl)c2ccccc12)C(=O)N[C@H]1CC(=O)OC1O	Active		21.4
T	44331566	CC(C)C[C@H](NC(=O)COc1ccc(Cl)c2ccccc12)C(=O)N[C@H]1CC(=O)OC1O	Active		12
T	44331567	COc1ccc(OCC(=O)N[C@@H](CC(C)C)C(=O)N[C@H]2CC(=O)OC2O)c2ccccc12	Active		22.6
M	44331577	CC(C)C[C@H](NC(=O)CCSc1ccc2ccccc2c1)C(=O)N[C@H]1CC(=O)OC1O	Active		1.62
M	44331578	CC(C)C[C@H](NC(=O)COc1ccc(Cc2ccccc2)cc1)C(=O)N[C@H]1CC(=O)OC1O	Active		18.9
M	44331579	CC(C)C[C@H](NC(=O)COc1ccccc1Cc1ccccc1)C(=O)N[C@H]1CC(=O)OC1O	Active		10.1
M	44331580	CC(C)C[C@H](NC(=O)COc1ccc(-c2ccccc2)cc1)C(=O)N[C@H]1CC(=O)OC1O	Active		20.5
M	44331674	CC(C)C[C@H](NC(=O)COc1cccc(-c2ccccc2)c1)C(=O)N[C@H]1CC(=O)OC1O	Active		14.5
T	44331675	CC(C)C[C@H](NC(=O)COc1ccccc1-c1ccccc1)C(=O)N[C@H]1CC(=O)OC1O	Active		0.717
M	44331739	CC(C)C[C@H](NC(=O)COc1ccc2c(c1)CCCC2)C(=O)N[C@H]1CC(=O)OC1O	Active		28.6
M	44331740	CC(C)C[C@H](NC(=O)COc1cccc2c1CCCC2)C(=O)N[C@H]1CC(=O)OC1O	Active		11.8
T	44331815	CC(C)C[C@H](NC(=O)COc1ccccc1C1CCCC1)C(=O)N[C@H]1CC(=O)OC1O	Active		3.37
T	44331816	CC(C)C[C@H](NC(=O)COc1ccc(OCc2ccccc2)cc1)C(=O)N[C@H]1CC(=O)OC1O	Active		33.4
T	44331876	CC(C)C[C@H](NC(=O)Cc1ccc2ccccc2c1)C(=O)N[C@H]1CC(=O)OC1O	Active		11.11
M	44331943	CC(C)C[C@H](NC(=O)COc1ccc2ccccc2c1)C(=O)N[C@H]1CC(=O)OC1O	Active		18.56
M	44331963	CC(C)C[C@@H](NC(=O)OCc1ccccc1)C(=O)C[C@H]1CC(=O)OC1O	Active		14.03
M	44331964	CC(C)[C@@H](NC(=O)OCc1ccccc1)C(=O)C[C@H]1CC(=O)OC1O	Active		10
T	44331967	CC(C)C[C@H](NC(=O)COc1cccc2cccnc12)C(=O)N[C@H]1CC(=O)OC1O	Active		12.5
M	10001828	CC(C)C[C@H](NC(=O)COc1cccc2ccccc12)C(=O)N[C@H]1CC(=O)OC1O	Active		0.94
M	44331987	CC(C)C[C@H](NC(=O)COc1ccc(C23CC4CC(CC(C4)C2)C3)cc1)C(=O)N[C@H]1CC(=O)OC1O	Active		32.5
T	44332004	CC(C)C[C@H](NC(=O)CCc1cccc2ccccc12)C(=O)N[C@H]1CC(=O)OC1O	Active		4.18
M	44332024	CC(C)C[C@H](NC(=O)C(C)Oc1cccc2ccccc12)C(=O)N[C@H]1CC(=O)OC1O	Active		1.28
M	44332026	CC(C)C[C@H](NC(=O)CCSc1cccc2ccccc12)C(=O)N[C@H]1CC(=O)OC1O	Active		2.72
M	44332050	CC(C)C[C@H](NC(=O)COc1ccccc1OCc1ccccc1)C(=O)N[C@H]1CC(=O)OC1O	Active		9.75
M	44332051	CC(C)C[C@H](NC(=O)/C=C/c1ccccc1)C(=O)N[C@H]1CC(=O)OC1O	Active		5.05
M	44332058	Cc1ccc(OCC(=O)N[C@@H](CC(C)C)C(=O)N[C@H]2CC(=O)OC2O)c(C23CC4CC(CC(C4)C2)C3)c1	Active		5.86
M	44332068	CC(C)C[C@H](NC(=O)COc1ccc(Oc2ccccc2)cc1)C(=O)N[C@H]1CC(=O)OC1O	Active		21.2
M	44332093	CC(C)C[C@H](NC(=O)CCOc1ccc2ccccc2c1)C(=O)N[C@H]1CC(=O)OC1O	Active		5.9
T	44332108	CC(C)C[C@H](NC(=O)CSc1cccc2ccccc12)C(=O)N[C@H]1CC(=O)OC1O	Active		1.43
M	44332109	CC(C)C[C@H](NC(=O)C(C)Oc1cccc2cc(Br)ccc12)C(=O)N[C@H]1CC(=O)OC1O	Active		13.8
M	44332120	CC(C)C[C@H](NC(=O)COc1cccc2cnccc12)C(=O)N[C@H]1CC(=O)OC1O	Active		42.7
M	44332128	CC(C)C[C@H](NC(=O)CCCc1ccc2ccccc2c1)C(=O)N[C@H]1CC(=O)OC1O	Active		14.5
T	44332129	CC(C)C[C@H](NC(=O)CSc1ccc2ccccc2c1)C(=O)N[C@H]1CC(=O)OC1O	Active		3.16
M	44332330	CC(C)C[C@H](NC(=O)CCOc1cccc2ccccc12)C(=O)N[C@H]1CC(=O)OC1O	Active		0.305
M	44332331	CC(C)C[C@H](NC(=O)CC(=O)c1ccc2ccccc2c1)C(=O)N[C@H]1CC(=O)OC1O	Active		10.3
M	44332332	CC(C)C[C@H](NC(=O)CC(=O)c1cccc2ccccc12)C(=O)N[C@H]1CC(=O)OC1O	Active		11.8
T	44331830	CC(C)C[C@H](NC(=O)[C@H](Cc1ccccc1)NC(=O)OCc1ccccc1)C(=O)N[C@H]1CC(=O)OC1O	Active		2.53
T	44331942	CC(=O)N[C@@H](C(=O)O)C(=O)N[C@@H](CCC(=O)O)C(=O)N[C@H](C(=O)N[C@H]1CC(=O)OC1O)C(C)C	Active		0.01
M	44331914	CC(C)CC(NC(=O)[C@H](CCC(=O)O)Oc1cccc2ccccc12)C(=O)N[C@H]1CC(=O)OC1O	Active		0.0035
M	44331915	CC(C)CC(NC(=O)[C@@H](CCC(=O)O)Oc1cccc2ccccc12)C(=O)N[C@H]1CC(=O)OC1O	Active		0.015
M	44331953	CC(C)CC(NC(=O)CNCC(Cc1ccccc1)c1ccccc1)C(=O)N[C@H]1CC(=O)OC1O	Active		0.589
M	44331957	CC(C)C(NC(=O)CCOc1cccc2ccccc12)C(=O)N[C@H]1CC(=O)OC1O	Active		4.6
M	44331965	CC(C)CC(NC(=O)CNc1cccc(Oc2ccccc2)c1)C(=O)N[C@H]1CC(=O)OC1O	Active		0.308
M	44331977	CC(C)C(NC(=O)COc1ccc2ccccc2c1C(=O)O)C(=O)N[C@H]1CC(=O)OC1O	Active		3.61
M	44332005	CC(C)C(NC(=O)COc1cccc2c(NS(=O)(=O)C(F)(F)F)cccc12)C(=O)N[C@H]1CC(=O)OC1O	Active		1.01
M	44332112	CC(C)C(NC(=O)COc1cc2ccccc2cc1NS(=O)(=O)C(F)(F)F)C(=O)N[C@H]1CC(=O)OC1O	Active		3.03
M	44332113	CC(C)C(NC(=O)COc1cc2ccccc2cc1C(=O)O)C(=O)N[C@H]1CC(=O)OC1O	Active		1.9
M	44332118	CC(C)C(NC(=O)CNc1cccc2ccccc12)C(=O)N[C@H]1CC(=O)OC1O	Active		7
T	44332136	CC(C)C(NC(=O)COc1c(C(=O)O)ccc2ccccc12)C(=O)N[C@H]1CC(=O)OC1O	Active		1.43
M	44332311	CC(C)CC(NC(=O)CNc1cccc2ccccc12)C(=O)N[C@H]1CC(=O)OC1O	Active		0.037
M	90663142	CC(C)C[C@H](NC(=O)C(C)Nc1cccc2ccccc12)C(=O)N[C@H]1CC(=O)OC1O	Active		0.31
M	44331898	CC(=O)N[C@@H](CC(=O)O)C(=O)N[C@@H](CCC(=O)O)C(=O)N[C@H](C(=O)N[C@H]1CC(=O)OC1O)C(C)C	Active		0.01
M	11257152	CC(C)[C@H](OC(=O)Nc1ccccc1)C(=O)NC(CC(=O)O)C(=O)CF	Active		0.05
M	49796910	CCCCCCN(C)CC(=O)C(CC(=O)O)NC(=O)C(CC)n1cc(C(C)(C)C)nc(NCc2nonc2C)c1=O.Cl	Active		0.0017
M	11533935	O=C1C(=O)N(Cc2ccc(OCCF)cc2)c2ccc(S(=O)(=O)N3CCC[C@H]3COc3ccccc3)cc21	Active		3.7
M	16749267	O=C1C(=O)N(Cc2ccc(Br)cc2)c2ccc(S(=O)(=O)N3CCC[C@H]3COc3ccccc3)cc21	Active		8.9
M	16749068	O=C1C(=O)N(Cc2ccc(O)cc2)c2ccc(S(=O)(=O)N3CCC[C@H]3COc3cccnc3)cc21	Active		9.55
M	16749268	O=C1C(=O)N(Cc2ccc(Br)cc2)c2ccc(S(=O)(=O)N3CCC[C@H]3COc3cccnc3)cc21	Active		5.025
T	16749067	N#CC(C#N)=C1C(=O)Nc2ccc(S(=O)(=O)N3CCC[C@H]3COc3ccccc3)cc21	Active		0.407
T	16749069	CN1C(=O)C(=C(C#N)C#N)c2cc(S(=O)(=O)N3CCC[C@H]3COc3ccccc3)ccc21	Active		0.698
M	16749269	N#CC(C#N)=C1C(=O)N(Cc2ccccc2)c2ccc(S(=O)(=O)N3CCC[C@H]3COc3ccccc3)cc21	Active		0.918
M	16749161	N#CC(C#N)=C1C(=O)N(Cc2ccc(O)cc2)c2ccc(S(=O)(=O)N3CCC[C@H]3COc3ccccc3)cc21	Active		0.744
M	16749270	N#CC(C#N)=C1C(=O)N(Cc2ccc(Br)cc2)c2ccc(S(=O)(=O)N3CCC[C@H]3COc3ccccc3)cc21	Active		0.84
M	16749162	N#CC(C#N)=C1C(=O)N(Cc2ccccc2)c2ccc(S(=O)(=O)N3CCC[C@H]3COc3cccnc3)cc21	Active		0.823
M	16749163	N#CC(C#N)=C1C(=O)N(Cc2ccc(O)cc2)c2ccc(S(=O)(=O)N3CCC[C@H]3COc3cccnc3)cc21	Active		0.65
T	16749271	N#CC(C#N)=C1C(=O)N(Cc2ccc(Br)cc2)c2ccc(S(=O)(=O)N3CCC[C@H]3COc3cccnc3)cc21	Active		0.515
T	16749164	COc1ccc(CN2C(=O)C(=C(C#N)C#N)c3cc(S(=O)(=O)N4CCC[C@H]4COc4cccnc4)ccc32)cc1	Active		0.61
T	44434249	CC(C)[C@H](NC(=O)OCc1ccccc1)C(=O)Nc1ccccc1C(=O)NC(C(=O)O)C(=O)CF	Active		0.061
M	42618287	O=C1C(=O)N(Cc2ccccc2)c2ccc(S(=O)(=O)N3CCC3)cc21	Active		9.833
M	42618288	N#CC(C#N)=C1C(=O)N(Cc2ccccc2)c2ccc(S(=O)(=O)N3CCC3)cc21	Active		0.156
T	42618289	COc1ccc(CN2C(=O)C(=C(C#N)C#N)c3cc(S(=O)(=O)N4CCC4)ccc32)cc1	Active		0.197
M	42618290	N#CC(C#N)=C1C(=O)N(Cc2ccc(Cl)c(Cl)c2)c2ccc(S(=O)(=O)N3CCC3)cc21	Active		0.28
M	42618291	N#CC(C#N)=C1C(=O)N(Cc2ccccc2)c2ccc(S(=O)(=O)N3CCCC3)cc21	Active		0.241
M	42618292	COc1ccc(CN2C(=O)C(=C(C#N)C#N)c3cc(S(=O)(=O)N4CCCC4)ccc32)cc1	Active		0.358
M	42618293	N#CC(C#N)=C1C(=O)N(Cc2ccc(Cl)c(Cl)c2)c2ccc(S(=O)(=O)N3CCCC3)cc21	Active		0.468
M	42618277	O=C1C(=O)N(Cc2ccccc2)c2ccc(S(=O)(=O)N3CCSCC3)cc21	Active		12.833
M	42618278	N#CC(C#N)=C1C(=O)N(Cc2ccccc2)c2ccc(S(=O)(=O)N3CCCCC3)cc21	Active		0.325
M	42618279	COc1ccc(CN2C(=O)C(=C(C#N)C#N)c3cc(S(=O)(=O)N4CCCCC4)ccc32)cc1	Active		0.545
M	42618280	N#CC(C#N)=C1C(=O)N(Cc2ccc(Cl)c(Cl)c2)c2ccc(S(=O)(=O)N3CCCCC3)cc21	Active		0.568
M	42618281	N#CC(C#N)=C1C(=O)N(Cc2ccccc2)c2ccc(S(=O)(=O)N3CCOCC3)cc21	Active		0.425
M	42618282	COc1ccc(CN2C(=O)C(=C(C#N)C#N)c3cc(S(=O)(=O)N4CCOCC4)ccc32)cc1	Active		0.453
M	42618283	N#CC(C#N)=C1C(=O)N(Cc2ccc(Cl)c(Cl)c2)c2ccc(S(=O)(=O)N3CCOCC3)cc21	Active		0.5917
M	42618284	N#CC(C#N)=C1C(=O)N(Cc2ccccc2)c2ccc(S(=O)(=O)N3CCSCC3)cc21	Active		0.151
M	42618285	COc1ccc(CN2C(=O)C(=C(C#N)C#N)c3cc(S(=O)(=O)N4CCSCC4)ccc32)cc1	Active		0.188
T	42618286	N#CC(C#N)=C1C(=O)N(Cc2ccc(Cl)c(Cl)c2)c2ccc(S(=O)(=O)N3CCSCC3)cc21	Active		0.23
M	44459987	N#Cc1nc(Nc2cc(F)cc(F)c2)nc(NC2CCCC2)n1	Active		3.54813
M	44459967	N#Cc1nc(Nc2cccc(Cl)c2)nc(NC2CCCC2)n1	Active		5.12861
T	15487887	CC[C@H](C)[C@H](NC(=O)[C@H](CCC(=O)O)NC(=O)[C@@H](NC(C)=O)C(C)C)C(=O)N[C@H](C=O)CC(=O)O	Active		0.008
T	25179144	O=C1C(=O)N(Cc2cn(CCF)nn2)c2ccc(S(=O)(=O)N3CCC[C@H]3COc3ccccc3)cc21	Active		9.967
M	25179141	O=C1C(=O)N(Cc2cn(CCF)nn2)c2ccc(S(=O)(=O)N3CCC[C@H]3COc3ccc(F)cc3F)cc21	Active		4.425
M	25217031	N#CC(C#N)=C1C(=O)N(Cc2ccc(OCCF)cc2)c2ccc(S(=O)(=O)N3CC[C@H]3COc3cccnc3)cc21	Active		0.509
M	25217032	N#CC(C#N)=C1C(=O)N(Cc2ccc(OCCF)cc2)c2ccc(S(=O)(=O)N3CCC[C@H]3COc3ccccc3)cc21	Active		0.927
M	52918178	O=C1C(=O)N(Cc2cn(CCF)nn2)c2ccc(S(=O)(=O)N3CCC[C@H]3COc3cccnc3)cc21	Active		13.45
M	52918177	O=C1C(=O)N(Cc2ccc(OCCF)cc2)c2ccc(S(=O)(=O)N3CCC[C@H]3COc3cccnc3)cc21	Active		6.9
M	54581987	N#CC(C#N)=C1C(=O)N(Cc2ccc(OCCOCCF)cc2)c2ccc(S(=O)(=O)N3CCC[C@H]3COc3ccccc3)cc21	Active		1.165
M	54582484	O=C1C(=O)N(Cc2ccc(OCCOCCOCCF)cc2)c2ccc(S(=O)(=O)N3CCC[C@H]3COc3ccccc3)cc21	Active		7.666
M	25217030	N#CC(C#N)=C1C(=O)N(Cc2ccc(OCCF)cc2)c2ccc(S(=O)(=O)N3CCC[C@H]3COc3cccnc3)cc21	Active		0.77
M	54582924	O=C1C(=O)N(Cc2ccc(OCCF)cc2)c2ccc(S(=O)(=O)N3CCC[C@H]3COc3ccc(F)cc3F)cc21	Active		9.125
M	54583923	N#CC(C#N)=C1C(=O)N(Cc2ccc(OCCF)cc2)c2ccc(S(=O)(=O)N3CC[C@H]3COc3ccccc3)cc21	Active		0.747
T	25217029	COc1ccc(CN2C(=O)C(=C(C#N)C#N)c3cc(S(=O)(=O)N4CC[C@H]4COc4cccnc4)ccc32)cc1	Active		0.45
M	54583924	O=C1C(=O)N(Cc2ccc(OCCF)cc2)c2ccc(S(=O)(=O)N3CC[C@H]3COc3ccc(F)cc3F)cc21	Active		3.475
M	54583925	O=C1C(=O)N(Cc2cn(CCF)nn2)c2ccc(S(=O)(=O)N3CC[C@H]3COc3ccc(F)cc3F)cc21	Active		4.7
M	54584867	O=C1C(=O)N(Cc2cn(CCF)nn2)c2ccc(S(=O)(=O)N3CC[C@H]3COc3ccccc3)cc21	Active		6.95
M	54585834	N#CC(C#N)=C1C(=O)N(Cc2ccc(OCCOCCF)cc2)c2ccc(S(=O)(=O)N3CC[C@H]3COc3ccccc3)cc21	Active		1.012
M	52918179	O=C1C(=O)N(Cc2cn(CCF)nn2)c2ccc(S(=O)(=O)N3CC[C@H]3COc3cccnc3)cc21	Active		7.75
T	54586343	O=C1C(=O)N(Cc2ccc(OCCOCCOCCF)cc2)c2ccc(S(=O)(=O)N3CC[C@H]3COc3ccccc3)cc21	Active		2.987
M	25217145	O=C1C(=O)N(Cc2ccc(OCCF)cc2)c2ccc(S(=O)(=O)N3CC[C@H]3COc3ccccc3)cc21	Active		4.93
M	52918163	O=C1C(=O)N(Cc2ccc(OCCF)cc2)c2ccc(S(=O)(=O)N3CC[C@H]3COc3cccnc3)cc21	Active		8.7
M	54587376	COc1ccc(CN2C(=O)C(=O)c3cc(S(=O)(=O)N4CC[C@H]4COc4cccnc4)ccc32)cc1	Active		9.2
M	71719897	CC[C@H](C)[C@H](NC(=O)[C@H](CCC(N)=O)NC(=O)[C@@H](NC(=O)OCc1ccccc1)C(C)C)C(=O)N[C@H](/C=C/S(C)(=O)=O)CC(=O)O	Active		0.6
T	71582973	COCC[C@@H]1CCCN1S(=O)(=O)c1ccc2c(c1)C(=O)C(=O)N2CCCCF	Active		1.03
M	71583080	CCCCN1C(=O)C(=O)c2cc(S(=O)(=O)N3CCC[C@H]3COCC)ccc21	Active		2.61
T	76311201	O=C1C(=O)N(Cc2ccccc2I)c2ccc(S(=O)(=O)N3CCC[C@H]3CF)cc21	Active		3.878
M	76314800	O=C1C(=O)N(Cc2ccccc2[N+](=O)[O-])c2ccc(S(=O)(=O)N3CCC[C@H]3CF)cc21	Active		5.082
M	76318413	O=C1C(=O)N(Cc2ccc(I)cc2)c2ccc(S(=O)(=O)N3CCC[C@H]3CF)cc21	Active		3.79
T	118723315	COC[C@@H]1CCCN1S(=O)(=O)c1cc(I)c2c(c1)C(=O)C(=O)N2CCCF	Active		28.5
M	118723331	COC[C@@H]1CCCN1S(=O)(=O)c1cc(F)c2c(c1)C(=O)C(=O)N2CCCF	Active		12.9
M	17426194	O=C(c1ccc(-n2cccc2)cc1)N1CCN(S(=O)(=O)c2ccccc2)CC1	Active	23.88
M	2173306	[O-][n+]1onc2c1CCc1c-2nn(-c2ccccc2)[n+]1[O-]	Active	22.86
M	855961	COc1ccc(Cc2nccc3cc(OC)c(OC)cc23)cc1OC.Cl	Active	22.03
M	4242820	CCOC(=O)c1c(C)oc2c1c(/C=N/Cc1ccccn1)c(O)c1ccccc12	Active	11.03
M	4250593	[O-][n+]1onc2c1CCc1c-2nn(-c2ccccc2Cl)[n+]1[O-]	Active	0.651
M	4251575	CCC(C)NC(=O)CCNS(=O)(=O)c1ccc2c(c1)oc(=O)n2C	Active	51.75
M	4259887	CCOC(=O)c1nn(-c2ccc(OC)cc2)c(=O)c2c(N)scc12	Active	34.35
M	4265048	O=C1CC(C(=O)Nc2ccc(Br)cc2)C2(CCCC2)O1	Active	6.92
M	7971719	O=C(O)CCC(=O)NCc1ccc2[nH]c3c(c2c1)CCCC3	Active	25.61
T	7972339	O=C(O)CCc1ccc(-c2ccc(Br)cc2)n1CC(=O)O	Active	3.5
T	7973467	N#Cc1cc2ccc(N3CCOCC3)cc2cc1C#N	Active	29.92
M	8139902	C[C@](N)(Cc1ccc(O)c(O)c1)C(=O)O	Active	39.23
T	11532939	O=[N+]([O-])c1ccc(O)c2ncccc12	Active	14.86
T	14727792	CCOc1ccc(S(=O)(=O)Nc2ccc(O)c(Sc3nc[nH]n3)c2)cc1	Active	51.34
M	14730491	O=c1oc(-c2ccccc2)nc2sc3c(c12)CCC3	Active	0.44
M	14736285	CC(C)(C)c1ccc(C(=O)Nn2c(CCC(=O)O)ccc2-c2cccs2)cc1	Active	45.07
M	14739765	CCOC(=O)c1sc(NC(=O)C2C3C=CC(C3)C2C(=O)O)nc1C	Active	11.12
M	14744747	CC1(CC(=O)N/N=C/c2cc([N+](=O)[O-])c(O)cc2O)OCCO1	Active	23.71
M	16952410	COc1ccc(S(=O)(=O)Nc2cc(Sc3nc[nH]n3)c(O)c3ccccc23)cc1	Active	0.998
M	17388038	Nc1ccc(Cc2ccc(N)c(C(=O)O)c2)cc1C(=O)O	Active	37.83
T	17413496	Cc1ccc(C)n1-c1sc2c(c1C(=O)O)CCCC2	Active	6.02
M	17431724	O=C1c2cc([N+](=O)[O-])cc3cc([N+](=O)[O-])cc(c23)C(=O)N1c1ccccn1	Active	15.31
M	17504207	O=[N+]([O-])c1cc(/C=N/Nc2nc3ccccc3[nH]2)c(O)cc1O	Active	5.37
M	17504892	O=c1nc2s/c(=C\c3ccc(-c4ccccc4[N+](=O)[O-])o3)c(=O)n2nc1-c1ccccc1	Active	17.98
M	17507890	Cc1ccc(C)c(-n2c3nc(=O)[nH]c(=O)c-3cc3cc([N+](=O)[O-])ccc32)c1	Active	20.67
M	17507894	CC1=NN(c2ccc(Cl)c(C(=O)O)c2)C(=O)C1	Active	1.16
M	17513574	O=C1OC(Nc2cc(Br)cc3cccnc23)c2ccccc21	Active	11.15
M	17513839	O=C(Nc1nnc(Cc2c[nH]c3ccccc23)s1)c1ccc(Cl)cc1Cl	Active	49.16
T	22401657	CC1=CN2C(=N)/C(=C/c3ccc([N+](=O)[O-])o3)C(=O)N=C2S1	Active	5.85
M	22401769	Cc1ccc(C(=O)c2coc3cc([N+](=O)[O-])c(O)c([N+](=O)[O-])c23)cc1	Active	28.82
T	22403872	COc1ccc(NC2=C(NCCO)C(=O)c3ccccc3C2=O)cc1	Active	6.05
M	22404323	Cc1cccc(NC2=C(NCCO)C(=O)c3ccccc3C2=O)c1	Active	9.36
M	22405464	COc1cc2c(cc1OC)-c1c3c(cc4c1[C@@H](C2)N(C)CC4)OCO3	Active	5.63
M	22405523	Br.COc1cc2c(cc1OC)-c1c(OC)c(OC)cc3c1[C@H](C2)[NH+](C)CC3	Active	0.926
M	22405913	O=C(O)CCN1CC2([N+](=O)[O-])C=CC(=O)C([N+](=O)[O-])(C1)C2CC(=O)c1ccccc1	Active	15.71
M	22407926	O=C(COC(=O)c1ccc([N+](=O)[O-])s1)Nc1ccccc1	Active	2.49
M	22408274	CC(C)(C)c1ccc(NC(=O)COC(=O)c2ccc([N+](=O)[O-])s2)cc1	Active	3.59
M	22408394	Cc1ccc(NC(=O)CN(C)C(=O)Cn2ncc(Cl)c(Cl)c2=O)cc1	Active	5.9
M	22408580	O=C(COC(=O)c1ccc([N+](=O)[O-])o1)NC1CCS(=O)(=O)C1	Active	39.69
M	22408761	O=C(NCc1ccccc1Cl)c1ccc2[nH]cnc2c1	Active	28.09
M	22411460	CN(c1ccccc1)c1ccc(/C=C(\CCC(=O)O)c2nc3ccccc3s2)cc1[N+](=O)[O-]	Active	24.18
T	22412819	Cn1c(N=Nc2ccccc2)nc2ccccc21	Active	38.09
T	22413105	c1ccc2nc3cc4[nH]cnc4cc3nc2c1	Active	33.04
M	22413503	COc1ccccc1NC(=O)C(=N\O)/C(C)=N/O	Active	11.24
M	22414114	C=CCOc1c(OC)cc(/C=N/Nc2cccc(C(=O)O)c2)c(Br)c1Br	Active	19.15
M	22414654	Cc1c(Br)c(=O)oc2c(Br)c(O)c(O)cc12	Active	19.52
M	22415007	CC(CNc1ccccc1O)C(=O)O	Active	3.52
T	24780764	O=C(O)c1c2c(nc3ccc(Cl)cc13)CCC2	Active	28.8
M	24781175	COC(=O)N/N=C1/C/C(=N\NC(=O)OC)c2ccccc21	Active	4.22
M	24782281	O=C(CCN1CCN(c2ccccc2)CC1)N/N=C/c1ccc(O)c(O)c1O	Active	1.11
M	24782975	Cc1ccc(NC(=O)c2noc3c2CCC3)cc1C	Active	5.83
M	24783304	O=C(O)c1ccc(N2C(=O)c3cccc4c(C(=O)O)ccc(c34)C2=O)cc1	Active	7.17
M	24783929	O=C(Nc1ccccc1F)c1coc(=O)c(Br)c1	Active	23.77
M	24786615	COc1cc(/C=N/Nc2ccc(C(=O)O)cc2)ccc1O	Active	11.14
M	24786931	Nc1cc2nn(-c3ccccc3)nc2cc1Cl	Active	2
T	24787023	C=CCc1cc(/C=C/c2nc(O)c([N+](=O)[O-])c(O)n2)cc(OC)c1O	Active	9.31
T	24787024	Cc1cc(/C=C\c2nc(O)c([N+](=O)[O-])c(O)n2)c(C)n1-c1ccccc1	Active	19.19
M	24787025	COc1ccc(-n2c(C)cc(/C=C/c3nc(O)c([N+](=O)[O-])c(O)n3)c2C)cc1	Active	18.84
M	24787209	O=c1c2ccccc2nc(/C=C/c2cccnc2)n1Cc1ccccc1	Active	11.81
M	24787358	O=C(O)CC1SC(N/N=C/c2ccc(-c3ccc(Cl)c([N+](=O)[O-])c3)o2)=NC1=O	Active	25.11
M	24787907	O=C(O)c1ccc(NS(=O)(=O)c2ccc3c(c2)C2C=CCC2C(c2ccccc2F)N3)cc1	Active	13.66
M	24787962	COc1ccc(Cl)cc1N(CC(=O)N/N=C/c1ccc(OCC(N)=O)cc1)S(C)(=O)=O	Active	9
M	24787968	O=C(O)c1ccc2c3c(cccc13)C(=O)N(c1ccccc1)C2=O	Active	11.89
M	24788086	N#CC1=C(N)Oc2c(c(=O)oc3ccccc23)C1c1ccc([N+](=O)[O-])o1	Active	13.88
M	24788092	O=C1C2C(C(=O)N1/N=C/c1cc([N+](=O)[O-])c(O)cc1O)C1C=CC2C12CC2	Active	3.41
T	24788424	Cn1nc(-c2ccccn2)nc2c(=O)n(C)c(=O)nc1-2	Active	0.219
T	24789679	NNC(=O)c1cc(O)c(O)c(O)c1	Active	2.43
T	24791854	O=[N+]([O-])c1ccccc1NC(=S)N/N=C/c1ccc(O)c(O)c1	Active	1.56
T	24793468	Cc1cc(C=O)c(C)n1-c1ccc(Cl)c(C(=O)O)c1	Active	1.47
T	24794741	CCOc1c(O)ccc(/C=C2\SC(=S)NC2=O)c1[N+](=O)[O-]	Active	4.1
T	24794914	Cc1cc(C=O)c(C)n1-c1cc(C(=O)O)cc(C(=O)O)c1	Active	1.71
M	24795789	Oc1ccc(NCc2cccc(OCc3ccc(F)cc3)c2)cc1	Active	6.29
M	24796019	CCCSC1=N/C(=C\c2ccc([N+](=O)[O-])o2)C(=O)S1	Active	2.93
T	24801137	CC1=NN(c2ccc(S(=O)(=O)O)cc2Cl)C(=O)C1	Active	19.03
M	24801699	O=C(Nc1cccc(Oc2ccc(C(=O)O)c(C(=O)O)c2)c1)c1ccc(-c2ccccc2)cc1	Active	15.66
M	24802092	O=C(O)C1C2C=CC(C2)C1C(=O)NCc1cccs1	Active	14.82
T	24803505	CCOc1cc(/C=C2\C(=O)NN(c3ccccc3)C2=O)cc([N+](=O)[O-])c1O	Active	36.81
M	24803976	Cc1cc(/C=N/Nc2ccc([N+](=O)[O-])cn2)c(C)n1-c1ccc(C(=O)O)cc1	Active	5.03
M	24804123	COc1ccc(/C=C2\SC(=S)NC2=O)cc1OS(=O)(=O)c1ccc(NC(C)=O)cc1	Active	17.05
M	24805352	Cc1ccc2cc(N)ccc2n1	Active	14.21
M	24805909	Cc1c(CCC(=O)O)c(=O)oc2c(C)c(OCc3cc4c(cc3Cl)OCO4)ccc12	Active	7.15
M	24806261	COc1ccc(CC(=O)Nc2ncc([N+](=O)[O-])s2)cc1OC	Active	2.89
M	24806503	O=C(NN1C(=O)C2CC=C(Cl)CC2C1=O)c1ccncc1	Active	16.53
T	24807574	CC(C)N(C(=O)Nc1ccc2nsnc2c1)C(C)C	Active	5.6
M	24809205	CCCc1nc2c(=O)n(C)c(=O)nc-2n(C)n1	Active	0.0636
T	24809538	Cc1n[nH]c(S(=O)CC(=O)O)c1[N+](=O)[O-]	Active	4.04
T	24809817	O=C(O)Cc1ccc(-n2cccc2)cc1	Active	2.7
M	24810055	CC1=NN(c2ccc(C)c(C)c2)C(=O)/C1=C\C=C\c1ccc([N+](=O)[O-])o1	Active	1.79
M	24811249	CN(C)c1ccc2nc3ccc(=[N+](C)C)cc-3sc2c1.[Cl-]	Active	1.6
M	24812318	COc1ccc(CCN2CC(C(=O)NCCc3ccc(C)cc3)CC2=O)cc1OC	Active	20.14
M	24813200	O=S(=O)(Nc1cc(Sc2nc[nH]n2)c(O)c2ccccc12)c1ccccc1	Active	0.911
M	24813235	O=[N+]([O-])c1cc(CN2CCN(c3cccc(C(F)(F)F)c3)CC2)c2cccnc2c1O	Active	33.75
T	24813439	O=[N+]([O-])c1cc(O)c2ncccc2c1	Active	17.26
T	24814875	O=C(O)CCC(=O)Nc1sc2c(c1C(=O)Nc1ccccc1)CCCCC2	Active	44.97
T	24816965	O=S(=O)(c1ccc(F)cc1)c1snnc1-c1ccccc1	Active	6.26
T	24819263	O=C(O)COn1c(-c2ccccc2)nc2ccc([N+](=O)[O-])cc21	Active	5.23
M	24819756	O=c1c(-c2cc(O)[nH]n2)c(O)c2ccccc2n1Cc1ccccc1	Active	19.68
M	24821219	O=C(NCCCO)c1ccc2nc(-c3ccco3)c(-c3ccco3)nc2c1	Active	13.12
M	24822969	COc1cccc(N2C(=O)NC(=O)/C(=C\c3ccc([N+](=O)[O-])s3)C2=O)c1	Active	43.03
M	24822970	O=C1NC(=O)N(c2ccccc2)C(=O)/C1=C/c1ccc([N+](=O)[O-])s1	Active	33.27
M	24823087	O=C(CSc1ccsc1[N+](=O)[O-])NCc1ccco1	Active	9.2
M	24823501	Cc1nnc(N/N=C/c2ccccc2O)n1N	Active	13.3
M	24823527	COc1ccc(/C=N/NC(=O)c2cc(O)c(O)c(O)c2)cc1Cn1cc([N+](=O)[O-])cn1	Active	0.873
M	24823568	O=c1oc2ccccc2c2oc3cc(O)c(O)cc3c12	Active	4.48
M	24823662	CCOC(=O)COc1ccc(Br)cc1/C=C/c1nc(O)nc(O)c1[N+](=O)[O-]	Active	5.09
M	24823681	C/C(=N/NC(=O)c1cc(O)c(O)c(O)c1)c1ccc([N+](=O)[O-])cc1	Active	27.54
T	24823756	O=C(CSc1ccsc1[N+](=O)[O-])Nc1cc(F)ccc1F	Active	5.74
M	24823842	Cc1cc2nc3c(=O)[nH]c(=O)[nH]c3nc2c([N+](=O)[O-])c1N	Active	4.58
M	24823916	O=C(CSc1ccsc1[N+](=O)[O-])Nc1cccc(F)c1	Active	16.31
M	24824109	CC(=O)N1CCc2c(sc(NC(=O)c3ccc([N+](=O)[O-])o3)c2C#N)C1	Active	26.63
M	24824662	O=C(N/N=C1\C/C(=N\NC(=O)c2ccncc2)c2ccccc21)c1ccncc1	Active	0.749
M	24824916	O=c1c(CO)cc(CO)cc(CO)c1O	Active	2.22
M	24825938	COc1ccccc1NC(=O)COC(=O)c1ccc([N+](=O)[O-])s1	Active	1.95
T	24826075	COc1ccc2nc3cccc(OC)c3nc2c1	Active	23.09
M	24829003	COc1cc(SC)ccc1C(=O)OC(C)C(=O)NC1CCCC1	Active	24.64
T	24829478	CCO/C=C1/C(=O)N(c2ccccc2OC)C(=O)c2ccccc21	Active	13.92
M	24830280	Cc1c(NC(=O)C(C)OC(=O)c2ccc([N+](=O)[O-])s2)c(=O)n(-c2ccccc2)n1C	Active	4.82
T	24831307	CC1CCC2(CC1)NC(=O)N(CC(=O)Nc1sc3c(c1C(N)=O)CCC3)C2=O	Active	10.91
T	24835199	CCOc1cc(N2CCOCC2)c(OCC)cc1NC(C)C(=O)N1CCN(CC)CC1.O=C(O)C(=O)O	Active	46.71
T	24837443	O=C(N/N=C/c1ccc([N+](=O)[O-])o1)C1CC1	Active	10.05
M	24840138	O=C(NN1C(=O)CSC1=S)C(=O)NN1C(=O)CSC1=S	Active	0.276
M	24840609	COc1cc(C)c2c(c1C=O)Oc1c(c(C)c(O)c3c1C(O)OC3=O)OC2=O	Active	0.817
M	24840663	O=C(O)Cc1c[nH]c2cccc(O)c12	Active	11.11
M	24841217	O=C(O)c1c2c(nc3ccccc13)/C(=C/c1ccc(O)cc1)CC2	Active	2
M	24841228	Nc1cc(S(=O)(=O)O)cc([N+](=O)[O-])c1O	Active	3.5
M	24841236	O=C(O)c1ccc(Cl)c(S(=O)(=O)Nc2ccc3c[nH]nc3c2)c1	Active	11.14
M	24841429	O=C(CCO)c1ccc(O)cc1	Active	1.32
T	26657785	COc1c(O)cc2oc(-c3ccc(O)c(O)c3)cc(=O)c2c1O	Active	29.32
M	26657917	O=C(O)CC(CCc1ccccc1)OC1OC(CO)C(O)C(O)C1O	Active	0.283
T	26658224	O=C1Nc2ccccc2/C1=N\N=C\c1ccc(O)c(O)c1	Active	0.226
M	26658312	COc1cc(/C=C2\CCc3c2nc2ccccc2c3C(=O)O)cc(OC)c1OC	Active	6.8
M	26660534	Oc1ccc(/C=N/Nc2ccnc3cc(Cl)ccc23)cc1O	Active	1.61
M	26660706	O=C(O)c1ccc(N=Nc2c(O)[nH]c3cc(Cl)ccc23)cc1	Active	49.45
M	26661004	Cc1cc(/C=N/Nc2ccc([N+](=O)[O-])cn2)c(C)n1-c1cccc(C(=O)O)c1	Active	14.42
M	26661184	C/C(CC(=O)N1CCCC1)=N\NC(=O)c1cc2ccccc2cc1O	Active	1.88
M	26663040	CC[C@@H](CO)NC(=O)[C@@H]1C=C2c3cccc4c3c(cn4C)C[C@H]2N(C)C1.O=C([O-])/C=C\C(=O)[O-]	Active	11.51
M	26664055	CN(C)c1cc(Cl)c2nonc2c1N	Active	12.59
M	26664273	CCC(CNc1cc(OC)cc2cccnc12)NC1CCCCC1	Active	39
M	26664331	Cc1ccc(Nc2ccc(N)cc2S(=O)(=O)O)cc1	Active	13.71
M	26664576	CCC12CCCN3CCc4c(n(c5ccccc45)C(O)(C(=O)OC)C1)C32	Active	21.72
M	26664939	CC#CC#Cc1cccc(=O)o1	Active	9.68
M	26665141	COc1cc(-c2ccc(Nc3ccccc3C(=O)O)c(OC)c2)ccc1Nc1ccccc1C(=O)O	Active	4.6
M	26665336	Nc1cccc2c([As](=O)(O)O)cccc12	Active	2.05
M	26665710	O=c1c(O)cccc2cc(O)c(O)c(O)c12	Active	0.0804
M	26665872	Nc1cccc2ccc([As](=O)(O)O)cc12	Active	12.42
M	26666043	Nc1ccc(Nc2ccccc2)c(S(=O)(=O)O)c1	Active	1.22
M	26666086	CCN(CC)CCNC(=O)c1ccc2c(c1NCCO)C(=O)c1ccccc1C2=O	Active	5.96
M	26666366	NS(=O)(=O)c1ccc(N=Nc2cnc(O)c(O)c2)cc1	Active	3.44
T	26666677	CCC(CO)NC(=O)C1C=C2c3cccc4[nH]cc(c34)CC2N(C)C1	Active	27.33
M	26666750	O=c1oc2c(cc1O)oc(=O)c1cc(O)c(O)c(O)c12	Active	0.484
T	26666847	NS(=O)(=O)c1ccc(N=Nc2ccc(O)nc2O)cc1	Active	2.07
M	26666864	O=[N+]([O-])c1ccc(Sc2cccc[n+]2[O-])c2nonc12	Active	7.21
M	26666871	O=C(O)Cc1ccc(N=Nc2c(O)c(C(=O)O)cc3ccccc23)cc1	Active	7.16
T	26666875	CSc1ccc(NC(=O)Nc2ccc(C(=O)NCC(=O)O)cc2)cc1	Active	18.37
M	26666895	O=[N+]([O-])c1cc(F)c2cccnc2c1O	Active	14.34
M	26669300	Cc1cc(/C=N/NC(=O)C(O)(c2ccccc2)c2ccccc2)c(C)n1-c1cccc(C(=O)O)c1	Active	1.78
M	26669772	O=C(O)/C(=C\c1cccc([N+](=O)[O-])c1)c1ccc(S(=O)(=O)N2CCCCC2)s1	Active	13.92
M	26669877	CC12C3(C)[C@]4(C)[C@@]5(C)[C@@]1(C)[Fe]23451678C2[C@@H]1[C@H]6[C@@]71N=CC=C(N3CCCC3)C218	Active	5.86
M	26670130	C/C(=N\Nc1ccc(C(=O)O)cc1)c1ccc(Br)cc1.O=S(=O)(O)O	Active	7.07
M	26670276	NS(=O)(=O)c1ccc(NC(=O)COC(=O)c2ccc([N+](=O)[O-])s2)cc1	Active	3.33
M	26670571	NS(=O)(=O)c1ccc(N/N=C/c2ccc(O)c(O)c2O)c([N+](=O)[O-])c1	Active	0.351
M	26671145	O=C(O)c1cccc(Cn2c(Cl)c(/C=N/NC(=O)c3cc4ccccc4cc3O)sc2=O)c1	Active	18.15
T	26671339	O=C(Nc1cccnc1Cl)c1ccc(=O)oc1	Active	21.98
M	26671489	O=c1ccc2[n+]([O-])c3ccc([O-])cc3oc-2c1.[Na+]	Active	0.285
M	26724325	O=C(COC(=O)c1ccc([N+](=O)[O-])s1)Nc1cccc(S(=O)(=O)NC2=NCCCCC2)c1	Active	4.57
M	26725240	Nc1cc([N+](=O)[O-])ccc1N1C(=O)CCCC1=O	Active	18.27
T	26725386	COC(=O)CCC(=O)OC1(C)C(=O)C=C2C=C(C3CC3)N(CCCCO)C=C2C1=O	Active	8.77
T	26725675	O=[N+]([O-])c1c(Nc2ccccn2)cc(Cl)c2nonc12	Active	1.06
T	26725822	O=C(O)c1ccc(-n2cccc2/C=N\NC(=O)c2cc3cc(Br)ccc3o2)cc1	Active	0.801
T	26725832	C[N+]1=C2C=CC=CC=C2SC12C([N+](=O)[O-])=CC(=[N+]([O-])[O-])C=C2[N+](=O)[O-]	Active	1.7
M	26731306	Cc1ccc(S(=O)(=O)Nc2csc(C)c2C(=O)O)cc1	Active	4.99
T	26731798	O=C1c2ccccc2C(=O)c2c([N+](=O)[O-])ccc(O)c21	Active	9.76
M	26732557	Nc1ccc(OC(=O)Nc2ccc(O)cc2)cc1	Active	18.72
M	26732577	Nc1nc(-c2ccccc2)nc(O)c1N=O	Active	11.58
T	47193853	Cn1c(=O)[nH]c2nncnc2c1=O	Active	7.06
M	47193877	Nc1c(O)cccc1C(=O)O	Active	1.59
M	47193948	Oc1nc(Nc2ccccn2)cc2ccccc12	Active	5.89
M	47193981	COc1ccc(OC)c(Nc2cc3ccccc3c(O)n2)c1	Active	2.44
M	47193990	CCCOc1cc2c(C#N)c(N3CCCC3)nc(N)c2c(N)n1	Active	16.89
M	47193999	CCOC(=O)c1ccc(Nc2cc3ccccc3c(O)n2)cc1	Active	15.74
M	47194016	Oc1nc(Nc2ccc(F)cc2)cc2ccccc12	Active	0.942
M	47194024	COc1cc2c(C#N)c(N3CCCC3)nc(N)c2c(N)n1	Active	12.03
M	47194040	Oc1nc(Nc2ccccc2Cl)cc2ccccc12	Active	3.75
M	47194052	Oc1nc(Nc2ccccc2)cc2cc(Br)ccc12	Active	6.04
T	47195181	O=Cc1ccc(Oc2nc(Cl)ncc2F)cc1	Active	9.13
T	47195958	CCc1ccc2cccc3c2c1ncn3C	Active	6.79
T	47196237	O=C(Nc1ccc(S(=O)(=O)Nc2cnc3ccccc3n2)cc1)c1ccc(Cl)c([N+](=O)[O-])c1	Active	0.905
M	47198237	CCc1nnc(N/N=C/c2cc(C)c(C)cc2C)n1N	Active	39.83
M	47198780	O=C(O)C1C2C=CC(C2)C1C(=O)Nc1ccccc1Br	Active	6.78
T	47199153	Nc1ccc(S(=O)(=O)Nc2nc3ccccc3o2)cc1	Active	42.08
M	47199748	O=C(O)C1Nc2c(Cl)cc(Cl)c(Cl)c2C2C=CCC12	Active	2
M	47199824	O=S(=O)(Nc1ccccc1)c1cccc2nsnc12	Active	8.86
M	47200127	O=S(=O)(Nc1ccccc1Cl)c1cccc2nsnc12	Active	25.89
M	47200835	Cc1ccc2[nH]c3c(c2c1)CCCC3NCCO.Cl	Active	22.19
T	47202173	Cl.Oc1ccc(-c2csc(Nc3cccc4ccccc34)n2)cc1O	Active	14.06
M	47202356	COc1ccc(-c2nn(-c3ccccc3)cc2C(=O)Nc2cccc(C(=O)O)c2)cc1[N+](=O)[O-]	Active	5.45
M	47202876	Oc1ccc(/N=C/c2c(O)ccc3ccccc23)cc1	Active	10.05
M	47203676	O=C1N=C(Nc2ccccc2Cl)S/C1=C\c1cccc([N+](=O)[O-])c1O	Active	11.04
M	47203811	CCOc1ccccc1NC(=O)Cc1cccs1	Active	16.7
M	47204251	CN1CCc2cc3c(c4c2C1Cc1ccccc1-4)OCO3	Active	3.68
M	49641222	Cc1ccc(C(=O)O)cc1N1C(=O)c2cccc3c([N+](=O)[O-])ccc(c23)C1=O	Active	10.35
M	49642285	CC(=O)N(C)c1ccc(NC(=O)Cc2cccs2)cc1	Active	31.81
T	49642396	CC1(C)C=C2C(=NN(c3ccccc3)C(N)=C2C#N)CO1	Active	1.07
M	49643182	Oc1ccc(Cl)cc1CNc1cccc2cccnc12	Active	48.44
T	49643223	O=C(O)c1cccc(N2C(=O)c3cc([N+](=O)[O-])cc4cc([N+](=O)[O-])cc(c34)C2=O)c1	Active	8.47
M	49645210	Nc1nc(-c2cc(O)ccc2[N+](=O)[O-])cc(-c2ccccc2)c1[N+](=O)[O-]	Active	10.69
T	49645297	Cc1ccc2nc(-c3ccc(O)c(O)c3)cn2c1.Cl	Active	12.04
T	49645946	CCc1ccc2c(c1)C(NC(C)=O)C(=O)N2CCN1CCOCC1.Cl	Active	11.93
M	49646259	CC(=O)NC1C(=O)N(CCN2CCOCC2)c2ccc(Br)cc21.Cl	Active	12.58
M	49646323	Cc1c(CCC(=O)O)c(=O)oc2c(C)c(OCc3ccccc3Cl)ccc12	Active	1.38
M	49647052	CNc1ccc2nc3ccccc3[n+](C)c2c1.[O-][Cl+3]([O-])([O-])[O-]	Active	2.79
T	49647104	O=[N+]([O-])c1ccc(/C=[N+](\[O-])[C@H]2CCCC[C@H]2/[N+]([O-])=C/c2ccc([N+](=O)[O-])o2)o1	Active	41.09
T	49649191	CCCCNS(=O)(=O)c1cc(-c2nn(C)c(=O)c3ccccc23)ccc1C	Active	21.32
M	49649425	O=C(Cn1cnc([N+](=O)[O-])n1)c1ccc(O)c(O)c1	Active	43.89
M	49664899	O=C(O)c1cc(Nc2cc(Cl)c3nonc3c2[N+](=O)[O-])ccc1O	Active	14.65
T	49664925	C[n+]1c2ccccc2nc2ccc(NCCO)cc21.[O-][Cl+3]([O-])([O-])[O-]	Active	3.35
M	49665187	O=C(N/N=C/c1cc(Br)c(O)c(Br)c1O)c1cccnc1	Active	22.87
M	49665460	N#CC1=C(N)Oc2cc(O)c(Cl)cc2C1c1ccccc1F	Active	42.18
M	49665578	[O-][n+]1c2ccccc2[n+]([O-])c2cc(O)ccc21	Active	6.89
M	49665929	O=C(O)C1Oc2cc3ccccc3cc2O1	Active	8.44
M	49666131	O=C1Cc2ccccc2C(=O)N1Cc1cccc(Cl)c1	Active	13.02
T	49666794	CCOc1ccc2nc3cc(NCc4ccc(OC)cc4)ccc3c(N)c2c1	Active	4.3
M	49666987	O=C(C(=C1N(Cc2ccc(Cl)nc2)CCN1Cc1ccc(Cl)nc1)[N+](=O)[O-])C(Cl)Cl	Active	8.77
M	49667118	COc1cc2c(cc1OC)-c1cc(Nc3ccc(C(=O)O)cc3)nc(=O)n1CC2	Active	28.93
T	49667379	CC(=O)NC1C(=O)N(CCN2CCOCC2)c2ccc(F)cc21.Cl	Active	15.99
M	49667614	CCOc1ccc(CCNC(=O)C2CC(C)=CCC2C(=O)O)cc1OCC	Active	15.52
M	49667671	O=C(O)c1cc([N+](=O)[O-])cc2c1C=Cc1ccccc1O2	Active	37.53
M	49667788	CCCCC(NC(=O)Cc1c(C)c2cc3c(-c4ccccc4)coc3c(C)c2oc1=O)C(=O)O	Active	21.98
M	49668215	COc1cc(-c2noc(C)c2/C=C/c2ccc(C(=O)O)cc2)cc(OC)c1OC	Active	23.21
M	49668801	COc1ccccc1N=Nc1ccc(O)c2ncccc12	Active	34.53
M	49668883	C=CCOc1ccc(C(c2c(C(=O)O)[nH]c3ccccc23)c2c(C(=O)O)[nH]c3ccccc23)cc1	Active	14.25
M	49669013	O=C(N/N=C\C=C\c1ccc([N+](=O)[O-])o1)c1cccs1	Active	7.38
M	49670428	Cc1nnc(N/N=C/c2cccc(C(F)(F)F)c2)n1N	Active	34.78
M	49672223	O=C(O)C/C(=C\c1cc(Cl)c2c(c1)OCO2)c1nc2ccccc2s1	Active	7.56
M	49672321	CCOc1cc(C(=O)O)ccc1OCCOc1ccccc1	Active	34.02
M	49673410	O=C(Nc1cccc(C(F)(F)F)c1)c1cccc(NS(=O)(=O)c2ccc(O)c(C(=O)O)c2)c1	Active	40.28
T	49673736	Cc1cccc(N2C(=O)Cc3ccccc3C2=O)c1	Active	22.7
M	49674569	O=C1Cc2ccccc2C(=O)N1c1ccc(F)cc1Cl	Active	20.36
T	49675085	Oc1ccc(/C=N/N2CCCCC2)c(O)c1O	Active	24.22
M	49675416	CCOc1cc(N2CCOCC2)c(OCC)cc1NS(=O)(=O)c1cc(NC(C)=O)ccc1OC	Active	34.46
M	49675661	COc1ccccc1N1C(=O)Cc2ccccc2C1=O	Active	24.18
M	49675673	O=C1Cc2ccccc2C(=O)N1c1cccc(Cl)c1	Active	35.65
M	49676421	N=C(N)N/N=C/c1ccc(N(c2ccccc2)c2ccccc2)cc1.O=[N+]([O-])O	Active	10.08
T	49677695	CCN(c1ccccc1)c1cc2ccccc2c(O)n1	Active	5.45
M	49678938	COC(=O)c1ccccc1CSc1nsc(/C=C/N(C)C)c1C#N	Active	34.45
M	49679496	NNS(=O)(=O)c1ccc2c(c1)Cc1cc(S(=O)(=O)NN)ccc1-2	Active	15.84
M	49679708	NS(=O)(=O)c1ccc(N=Nc2ccc(O)c3ncccc23)cc1	Active	1.58
M	49679877	O=c1cc2oc3cc(O)c(O)cc3c(-c3ccccc3[N+](=O)[O-])c-2cc1O	Active	0.018
M	49680188	Oc1ccc(/C=N/Nc2ccc(Cl)nn2)c(O)c1O	Active	1.1
M	49680254	NS(=O)(=O)c1cccc(NC(=O)c2ccc3[nH]cnc3c2)c1	Active	17.29
M	49680742	Cc1ccccc1N1C(=O)Cc2ccccc2C1=O	Active	27.36
T	49680894	Oc1ccc2nc3ccccc3c(O)c2c1	Active	17.72
T	49681825	Cc1[nH]cnc1CN1CCc2c(c3ccccc3n2C)C1=O.Cl	Active	11.51
M	49716373	COc1ccc(NS(=O)(=O)c2ccc3c(c2)[C@H]2C=CC[C@H]2[C@@H](c2ccc(C(=O)O)cc2)N3)cc1	Active	4.43
M	49717114	O=[N+]([O-])c1cccc(NS(=O)(=O)c2ccc(-c3ccc(O)nn3)s2)c1	Active	40.28
M	49721692	CC(=O)N1CCOc2ccc(S(=O)(=O)NCc3ccc(F)cc3)cc21	Active	11.17
M	49724396	Cc1cc(NS(=O)(=O)c2ccc(NC(=O)COc3ccccc3[N+](=O)[O-])cc2)no1	Active	10.45
T	49724846	O=C(O)c1ccc(N/N=C/C=C/c2ccc([N+](=O)[O-])o2)cc1	Active	3.34
T	49725009	COc1ccc([N+](=O)[O-])cc1NC(=O)CCS(=O)(=O)c1ccc(Br)cc1	Active	3.61
M	49725326	COc1ccc(CCC(=O)Nc2ccc(S(=O)(=O)Nc3nccc(C)n3)cc2)cc1	Active	47.06
M	49725840	Cc1ccc(S(=O)(=O)NC2=NC(=O)/C(=C/c3cc([N+](=O)[O-])ccc3O)S2)cc1	Active	10.72
M	49728974	CC1=CCC(C(=O)O)C(C(=O)NC2CCCCC2)C1	Active	10.18
M	49729231	O=C(O)CN1C(=O)/C(=C\c2cc([N+](=O)[O-])ccc2OCc2ccccc2Cl)SC1=S	Active	12.87
M	49729353	O=P(c1ccccc1)(c1ccccc1)c1cc(S(=O)(=O)[O-])ccc1O.[Na+]	Active	1.78
T	49730358	O=C(Nc1cccc(Cl)c1)c1cccc(N2C(=O)C3CC=CCC3C2=O)c1	Active	9.42
M	49730403	Cc1ccc(C)c(S(=O)(=O)Nc2ccc3oc(C)c(C(=O)O)c3c2)c1	Active	3.67
M	49731195	O=C(Nc1ccc2nc3n(c(=O)c2c1)CCCCC3)c1c(F)ccc([N+](=O)[O-])c1F	Active	4.39
M	49732803	Cc1cc(C2(O)C(=O)Nc3ccccc32)ccc1F	Active	13.02
M	49735399	Cc1oc2c(cc(NS(=O)(=O)c3ccc(C(C)C)cc3)c3ccccc32)c1C(=O)O	Active	4
T	49736417	CC(=O)N1CCc2cc(Br)cc(S(=O)(=O)N3CCC(C(=O)O)CC3)c21	Active	30.43
M	49815861	COC(=O)c1c(C)oc2c1cc(NS(=O)(=O)c1ccc(C(=O)O)cc1)c1ccccc12	Active	22.61
M	49817587	O=C(NNC(=O)c1ccccc1Br)c1ccc2[nH]cnc2c1	Active	23.56
M	49819710	Cc1c(C(=O)N2CCCC2)oc2ccc(Br)cc12	Active	23.49
M	49821729	CC(C)CN1C(=O)NC2(CCCc3ccccc32)C1=O	Active	51.74
M	49823586	Cn1c2ccccc2c2cc(/C=N/NC(=O)c3cc(O)ccc3O)ccc21	Active	43.13
M	49823633	O=C(N/N=C/c1cn(Cc2ccccc2)c2ccccc12)c1cc(O)cc(O)c1	Active	3.09
M	49823732	O=C(N/N=C/c1cn(Cc2cccc(F)c2)c2ccccc12)c1cc(O)cc(O)c1	Active	0.461
M	49824138	C/C(=N\NC(=O)c1cc(O)ccc1O)c1cccc(NC(=O)c2cccc(Cl)c2)c1	Active	1.18
M	49824139	C/C(=N\NC(=O)c1cc(O)ccc1O)c1cccc(NC(=O)c2ccc(Cl)cc2)c1	Active	8.91
M	49825183	O=C(Nc1sc2c(c1C(=O)O)CCC2)C(=O)N1CCOCC1	Active	30.72
T	49825507	NC(=O)c1c(NC(=O)C2CC=CCC2C(=O)O)sc2c1CCCCC2	Active	5.79
M	49826424	O=C(Nc1cc([N+](=O)[O-])ccc1O)c1ccc2c(c1)C(=O)N(Cc1ccco1)C2=O	Active	18.52
M	49826541	CC(Oc1ccc(F)cc1)C(=O)Nc1cccc(-c2nn[nH]n2)c1	Active	32.58
M	49827379	Cn1ccs/c1=N\C(=O)c1ccc([N+](=O)[O-])o1	Active	6.3
M	49828764	O=C(N/N=C/c1ccc(OC(=O)c2ccccc2Cl)cc1)c1cc(O)cc(O)c1	Active	1.11
M	51088860	COc1ccc(Br)cc1C1CC(=O)N2CN(C)CSC2=C1C#N	Active	39.24
T	56316391	CN(CC(=O)Nc1c(Cl)cccc1Cl)C(=O)c1cccc(-n2cccc2)c1	Active	1.88
M	56316484	COCCN(C(=O)COC(=O)c1cc2c(s1)CCC2)c1c(N)n(Cc2ccccc2)c(=O)[nH]c1=O	Active	0.198
M	56316625	COc1cc(/C=C2\SC(=S)N(CC(=O)O)C2=O)ccc1OS(=O)(=O)c1ccc(C)cc1	Active	46.24
M	56316938	COc1ccc(NC(=O)CN(C)C(=O)c2cccc(-n3cccc3)c2)cc1	Active	4.5
M	56317028	CCCN(C(=O)c1cccc(-n2cccc2)c1)c1c(N)n(Cc2ccccc2)c(=O)[nH]c1=O	Active	3.75
T	56317574	O=C(NNC(=O)c1ccccc1F)c1cccc(-n2cccc2)c1	Active	1.2
M	56317989	O=C(c1cccc(-n2cccc2)c1)N1CCN(S(=O)(=O)c2ccccc2)CC1	Active	0.433
T	56318743	CCc1ccccc1NC(=O)CNC(=O)CCc1nc(O)c2c3c(sc2n1)CCCC3	Active	24.8
T	56318899	Cc1cccc(NC(=O)CNC(=O)c2cccc(-n3cccc3)c2)c1C	Active	1.55
M	56318958	CCCCN(C(=O)c1cccc(-n2cccc2)c1)c1c(N)n(Cc2ccccc2)c(=O)[nH]c1=O	Active	4.26
M	56318964	COc1ccc(S(=O)(=O)NNC(=O)Cc2csc(C)n2)cc1[N+](=O)[O-]	Active	8.98
M	56319129	O=C(COC(=O)Cc1ccccc1)Nc1cc(S(=O)(=O)N2CCCCC2)ccc1Cl	Active	38.31
M	56319472	CN(CC(=O)Nc1ccc(F)c(F)c1F)C(=O)CCc1nc(O)c2c3c(sc2n1)CCCC3	Active	18.62
M	56319525	Cc1cccc(NC(=O)CNC(=O)CCc2nc(O)c3c4c(sc3n2)CCCC4)c1C	Active	7.7
M	56319582	Cc1ccc(C)c(NC(=O)CN(C)C(=O)c2cccc(-n3cccc3)c2)c1	Active	4.58
T	56321568	CCCCN(C(=O)c1cccc(-n2cccc2)c1)c1c(N)n(CCC)c(=O)[nH]c1=O	Active	1.93
M	56321727	CC(NC(=O)CN1c2cccc3cccc(c23)S1(=O)=O)c1ccc(S(N)(=O)=O)cc1	Active	22.43
M	56422124	CC[C@@H](CO)NC(=O)[C@@H]1C=C2c3cccc4c3c(cn4C)C[C@H]2N(C)C1.O=C(O)/C=C\C(=O)O	Active	11.66
M	56422346	O=C(CCc1nc(O)c2c3c(sc2n1)CCCC3)NCC(=O)Nc1ccccc1Br	Active	26.8
M	56422357	Cc1ccc(NC(=O)CN(C)C(=O)c2cccc(-n3cccc3)c2)cc1	Active	1.5
T	56423484	O=C(O)C1CCCCC1C(=O)Nc1nc(-c2ccc(Cl)s2)cs1	Active	32.91
M	56462846	O=C(O)C1CCCCC1C(=O)Nc1cccc(Br)c1	Active	0.669
M	56463598	O=c1c(O)c(-c2cc(O)c(O)c(O)c2)oc2cc(O)cc(O)c12	Active	0.461
M	56463673	COc1cc(NC(C)CCCN)c2ncccc2c1.O=P(O)(O)O	Active	1.9
M	57256041	O=C(O)c1cc(S(=O)(=O)Nc2ccc3c[nH]nc3c2)ccc1Br	Active	14.53
T	57256167	Cc1ccccc1Nc1nc(N)nc(COC(=O)c2ccc([N+](=O)[O-])o2)n1	Active	47.01
T	57256376	O=C1CN(C(=O)COC(=O)c2ccc([N+](=O)[O-])o2)c2ccccc2N1	Active	15.13
M	57257929	COCCN(C(=O)c1cc2c(s1)CCC2)c1c(N)n(CC(C)C)c(=O)[nH]c1=O	Active	22.41
T	57258771	Cc1cccc(OCC(=O)NNC(=O)c2ccc3[nH]cnc3c2)c1	Active	43.97
M	57258801	CCOC(=O)C1=C(COC(=O)c2ccc([N+](=O)[O-])o2)NC(=O)NC1C	Active	29.99
M	57259953	COc1ccc(C(=O)OCC(=O)Nc2ncc([N+](=O)[O-])s2)cc1OC	Active	4.75
T	57260001	O=C(O)c1cc(S(=O)(=O)Nc2ccc3c[nH]nc3c2)ccc1O	Active	11.33
M	57260207	CCCCC/C=C\C/C=C\C/C=C\CCCCC(=O)O	Active	0.505
T	57260543	O=C(COC(=O)c1ccc([N+](=O)[O-])s1)Nc1ccc(F)cc1	Active	1.96
M	57260657	COc1ccc(S(=O)(=O)N2CCN(C(=O)C3COc4ccccc4O3)CC2)cc1	Active	0.685
M	57260893	Oc1cc2c(cc1O)[C@H]1c3ccc(O)c(O)c3OC[C@@]1(O)C2	Active	3.95
T	57261340	CC(C)C(=O)C1=Cc2cccc([N+](=O)[O-])c2OC1N1CCOCC1	Active	43.72
M	57261528	O=C(COC(=O)c1ccc([N+](=O)[O-])s1)NCCc1ccccc1	Active	10.95
T	57262061	CNS(=O)(=O)c1cccc(C(=O)OCC(=O)N2c3ccccc3NC(=O)C2(C)C)c1	Active	3
T	57262355	O=C(O)c1ccccc1NS(=O)(=O)c1ccc(N/N=C/c2cccc(O)c2O)c([N+](=O)[O-])c1	Active	6.45
M	57263403	COc1ccccc1NC(=O)COC(=O)c1cc2c(s1)CCC2	Active	5.53
M	57263753	O=C(OC1CCOC1=O)c1ccc(Cl)c(S(=O)(=O)N2CCOCC2)c1	Active	13.54
M	57263802	Cc1cc(C(=O)NNS(=O)(=O)c2cc(C(=O)O)ccc2Cl)c(C)n1-c1ccccc1	Active	23.15
M	57263880	COc1cccc(C(=O)OCC(=O)Nc2sc3c(c2C(N)=O)CCC3)c1O	Active	17.73
M	57264133	Cc1cc(C)cc(NC(=O)Cc2ccc(S(=O)(=O)N3CCCC3)s2)c1	Active	24.15
M	57264345	CC[Hg]Sc1ccccc1C(=O)[O-].[Na+]	Active	6.91
M	57264392	O=c1ccc2c(-c3ccccc3S(=O)(=O)O)c3ccc(O)c(O)c3oc-2c1O	Active	0.192
M	57265139	CCO/C(O)=C1/C(C)=Nc2ccccc2N=C1NS(=O)(=O)c1cc(C(=O)O)ccc1Cl	Active	28.79
M	57265208	O=C(O)CCc1ccc(S(=O)(=O)Nc2cc(C(F)(F)F)ccc2N2CCCC2)cc1	Active	38.43
M	57265871	O=C(O)/C(=C\c1ccc(Cl)c([N+](=O)[O-])c1)c1ccc(S(=O)(=O)N2CCCC2)s1	Active	3.82
T	57266116	CCOC(=O)C1CCN(C(=O)COC(=O)c2ccc([N+](=O)[O-])o2)CC1	Active	18.5
M	57266499	CC1CCCCC1NC(=O)COC(=O)c1ccc([N+](=O)[O-])o1	Active	43.8
T	57266814	O=C(COC(=O)c1ccc(Br)o1)Nc1ncc([N+](=O)[O-])s1	Active	8.5
M	57267808	Cc1ccc(Sc2ccc(S(=O)(=O)Nc3ccc(CC(=O)O)cc3)cc2)cc1C	Active	49.26
T	57268468	COc1ccc(CCNC(=O)COC(=O)c2ccc([N+](=O)[O-])o2)cc1	Active	24.07
M	57268517	O=C(OCc1nnc(-c2ccccc2)o1)c1ccc([N+](=O)[O-])s1	Active	3.66
T	57269193	Cc1ccc(OCC(=O)c2c(N)n(C)c(=O)n(C)c2=O)c([N+](=O)[O-])n1	Active	18.89
T	85146219	CC(=O)N1CCN(c2ccc(N)cc2)CC1	Active	11.15
M	85147259	CCOCCOc1cc(NCc2ccccc2)c2ncn(C(C)C)c2c1	Active	9.77
M	85147438	O=C(O)C(F)(F)F.Oc1cc(NCCN2CCOCC2)cc2cccnc12	Active	3.39
M	85147439	CN(C)CCCNc1cc(O)c2ncccc2c1.O=C(O)C(F)(F)F	Active	3.64
M	85147440	O=C(O)C(F)(F)F.Oc1cc(NCCc2cccnc2)cc2cccnc12	Active	2.89
M	85198361	CN(c1ccc(OCC(=O)Nc2cc(Cl)ccc2C(=O)O)cc1)S(=O)(=O)c1ccc(F)cc1	Active	27.15
M	85198850	COc1cc(C(=O)OCC(=O)N2CCCC2=O)cc(OC)c1C	Active	18.49
M	85199198	COc1cc(NC(=O)COC(=O)c2ccc([N+](=O)[O-])s2)cc(OC)c1OC	Active	2.44
M	85199323	CN(CC(=O)Nc1ccccc1Cl)C(=O)COC(=O)c1ccc([N+](=O)[O-])s1	Active	4.3
M	85199507	O=C(COC(=O)c1ccc([N+](=O)[O-])o1)Nc1ccc(Br)cc1F	Active	40.06
T	85199775	CC1CCCC(NC(=O)COC(=O)c2ccc([N+](=O)[O-])s2)C1C	Active	8.44
M	85199780	CC1Cc2ccccc2N1C(=O)COC(=O)c1ccc([N+](=O)[O-])o1	Active	12.99
M	85200172	O=C(COC(=O)c1ccc([N+](=O)[O-])o1)NCCCc1ccccc1	Active	35.25
M	85200204	O=C(COC(=O)c1ccc([N+](=O)[O-])o1)NCc1ccc(F)cc1	Active	40.74
M	85267974	O=C1CN(C(=O)COC(=O)c2ccc([N+](=O)[O-])s2)c2ccccc2N1	Active	3.32
M	85268041	O=C(O)c1ccccc1NS(=O)(=O)c1ccc(NN=Cc2cccc(Cl)c2)c([N+](=O)[O-])c1	Active	24.47
M	85268490	O=C(COC(=O)c1ccc([N+](=O)[O-])o1)Nc1ncc(Cl)cc1Cl	Active	28.32
M	85268550	CCN(C(=O)COC(=O)c1ccc([N+](=O)[O-])o1)C1CCCCC1	Active	34.07
M	85268677	CC1CCN(C(=O)COC(=O)c2ccc([N+](=O)[O-])o2)CC1	Active	18.3
M	85268737	O=C(COC(=O)c1ccc([N+](=O)[O-])o1)NCCc1ccccc1	Active	42.22
M	85269175	COc1ccc(NC(=O)COC(=O)CCNS(=O)(=O)c2ccc(C(C)=O)cc2)c([N+](=O)[O-])c1	Active	19.04
T	85269481	CC(=O)Nc1ccc(S(=O)(=O)Nc2nc3ccccc3nc2Nc2ccc(C(=O)O)c(O)c2)cc1	Active	13.19
T	85269655	CSc1ccccc1NC(=O)CN(C)C(=O)COc1cccc2cccnc12	Active	29.53
M	85270227	Cn1cnnc1SCC(=O)Nc1ncc([N+](=O)[O-])s1	Active	3.04
M	85270312	O=C(O)c1ccccc1NS(=O)(=O)c1ccc(NN=Cc2ccccc2F)c([N+](=O)[O-])c1	Active	19.02
M	85270375	O=C(COC(=O)c1ccccc1)Nc1ncc([N+](=O)[O-])s1	Active	0.951
T	85271709	CSc1ccc(C=NNc2ccc(S(=O)(=O)Nc3ccccc3C(=O)O)cc2[N+](=O)[O-])cc1	Active	6.66
M	87335411	Nc1cc(S(=O)(=O)O)cc2ccc(S(=O)(=O)O)cc12	Active	45.07
T	87335456	Cn1cnc([N+](=O)[O-])c1S(=O)(=O)Nc1ccccc1	Active	9.66
M	87335616	Nc1cc2cccnc2cc1Cl	Active	25.6
M	87336527	COc1cc(NCCCNC(C)C)c2nccc(C)c2c1	Active	33.48
T	87338067	COc1cc(OC)c(-c2c3cc(O)c(=O)cc-3oc3cc(O)c(O)cc23)cc1OC	Active	0.0367
M	87346827	CCCCn1c(NC(=O)c2ccccc2Cl)c(C#N)c2nc3ccccc3nc21	Active	14.08
M	87347061	C=CCn1c(NC(=O)c2ccccc2Cl)c(C#N)c2nc3ccccc3nc21	Active	10.36
T	87349331	CCN(CC)CCCC(C)n1c2nc(=O)[nH]c(=O)c-2nc2cc(Cl)ccc21.O=S(=O)(O)O	Active	0.305
T	89850670	O=C(O)c1cnc2c([N+](=O)[O-])cccc2c1O	Active	5.77
M	89852628	Nc1ccc(C(=O)Nc2ccc3c(O)cc(S(=O)(=O)O)cc3c2)cc1	Active	8.79
T	89853417	CCCCn1c(NC(=O)c2ccccc2)c(C#N)c2nc3ccccc3nc21	Active	47.44
M	89853596	Nc1ccc2c(O)cc(S(=O)(=O)O)cc2c1	Active	2.15
T	89853614	O=S(=O)(O)c1cc(O)c2cc(Nc3ccccc3)ccc2c1	Active	0.403
M	89853970	Cc1nnc(NS(=O)(=O)c2ccc(N=Nc3ccc(N)nc3N)cc2)s1	Active	3.23
M	89854191	O=S(=O)(O)c1cc(O)c(N=Nc2ccc(O)cc2O)c2ccccc12	Active	2.16
M	89854467	Cn1c(N)c(N=O)c(=O)n(C)c1=S	Active	6.37
M	89854532	O=C(c1ccccc1NS(=O)(=O)c1ccc([N+](=O)[O-])cc1[N+](=O)[O-])N1O[C@@H]2C=C[C@H]1C2	Active	9.9
M	89854866	COc1cc(N)c2ncccc2c1Br	Active	10.05
M	89854889	O=C1NC(=O)C(=Cc2ccccc2[N+](=O)[O-])S1	Active	3.66
M	89855372	O=C(O)c1ccc([N+](=O)[O-])c([N+](=O)[O-])c1	Active	12.33
T	89855395	NC(=O)C1C(=O)c2ccccc2C1(C[N+](=O)[O-])c1ccccc1	Active	38.09
M	89855535	Cc1nc2c(=O)[nH]c(=S)[nH]c2nc1O	Active	6.58
M	89856016	COc1cc(NC(C)CCCNC(C)C)c2ncccc2c1OC.O=C(O)C(=O)O	Active	1.52
M	92763382	Cc1cc(=O)n2c3c(c4c(cc13)c(CN(C)C)cc(=O)n4C)OC2	Active	4.06
T	92763384	Cn1nc(N)c2cn(C3OC(COP(=O)(O)O)C(O)C3O)c3ncnc1c23	Active	29.57
T	92763389	Nc1nc(Sc2ccc([N+](=O)[O-])c3nonc23)c2[nH]cnc2n1	Active	5.68
M	92763999	O=C1Cc2ccccc2C(=O)N1Nc1ccccc1	Active	51.49
M	92764077	O=S(=O)(O)c1cc(Cl)cc(N=Nc2ccc(O)cc2O)c1O	Active	2.44
M	92764784	Cl.O=C1C(Br)=C(N2CCN(CCOCCO)CC2)C(=O)c2c(O)ccc(O)c21	Active	0.343
T	92764856	C[n+]1c(-c2ccccc2)cc2c(=Cc3ccc([N+](=O)[O-])cc3)c3ccccc3n21.O=S(=O)([O-])C(F)(F)F	Active	0.309
M	93576602	CC[C@@H](CO)NC(=O)[C@@H]1C=C2c3cccc4[nH]cc(c34)C[C@H]2N(C)C1.O=C([O-])/C=C\C(=O)[O-]	Active	7.04
M	93577156	Nc1cc2c(cc1Br)nc(O)c1ccccc12	Active	3.87
T	99355578	O=C(O)CCCC(=O)OCCCc1cc2ccccc2c(=O)o1	Active	1.51
M	99355995	Nc1c(Br)cc(Br)c2c1nc(O)c1ccccc12	Active	18.08
M	99356045	COc1cc(N(C(C)=O)c2ccc(O)c(C(=O)O)c2)c2ncccc2c1	Active	3.48
T	99356488	O=C(Cc1cccs1)N1Cc2ccccc2-n2nncc2C1	Active	5.36
M	99357639	O=[N+]([O-])c1cc2ccccc2c(O)c1O	Active	13.44
M	99357753	CC(C)c1ccc(C(c2c(O)oc3ccccc3c2=O)c2c(O)oc3ccccc3c2=O)cc1	Active	6.05
M	99359919	O=C(O)C(F)(F)F.O=C1NC(Cc2ccc(O)cc2)c2nc3ccc(Br)cc3c(=O)n2-c2ncccc21	Active	35.41
T	99360565	Cc1ccc(S(=O)c2ccc([N+](=O)[O-])c3nonc23)cc1	Active	2.56
M	99360677	CC(Cc1ccc(O)cc1)NCC(O)c1ccc(O)c(O)c1.O=C(O)c1ccccc1	Active	3.68
M	99360850	Cc1cnc(C2OCCO2)c2cccc(N)c12	Active	26.18
M	99360882	COCCn1c2nc(=O)n(-c3ccccc3)c(=O)c-2nc2ccccc21	Active	3.93
M	99361026	COc1cc(NCCCCC(C)N)c2nccc(C)c2c1.O=P(O)(O)O	Active	4.77
M	99495562	CC(N)C(=O)NC(C(=O)NC(C)C(=O)Nc1cccc2ccccc12)C(C)C	Active	10.7
M	103050345	CC(=O)N1CCc2c(sc(NC(=O)c3ccc([N+](=O)[O-])o3)c2C(N)=O)C1	Active	12.68
T	103051067	CSc1ccc(CN2CCC(C)(Oc3cnc(Cl)c4ccccc34)C2)cc1	Active	46
M	103060798	Cc1ccc(NC(=O)c2cc(S(=O)(=O)NCC3CCCO3)ccc2F)cc1	Active	45.91
M	121282848	O=[N+]([O-])c1ccc(F)c2c(O)[nH]nc12	Active	6.73
M	121282880	NNC(=O)CNC(=O)Nc1nnc(S)s1	Active	6.63
M	121283517	Oc1cc(O)cc(C=Cc2ccc(O)c(O)c2)c1	Active	1.2
M	121283797	O=C(Nc1cccc2c(O)nnc(O)c12)c1ccc([N+](=O)[O-])cc1	Active	2.58
T	121284166	Cc1ccccc1CN1[C@@H](C)[C@H](c2ccccc2)Oc2cccc(NCC(C)C)c2S1(=O)=O	Active	23.31
M	121285670	C[C@H](O)[C@@H]1C(=O)N2CCc3c([nH]c4ccccc34)[C@@H]2C[C@@H]1N(C)C(=O)Nc1cccc2ccccc12	Active	35.89
M	121285867	O=C(Nc1c(-c2ccc3c(c2)OCO3)n[nH]c1O)c1ccccc1	Active	47.48
M	121286026	Cn1c(=O)c2c(-c3ccccc3)n(-c3ccc(N)cc3)cc2n(C)c1=O	Active	1.07
M	121286591	CC(=O)Nc1cccc2cc(S(=O)(=O)O)ccc12	Active	15.64
T	124753044	CC[C@H](CO)Oc1cc(NCc2cccc([NH3+])c2)c2ncn(C(C)C)c2c1	Active	1.58
M	124753368	O=C1Cc2ccccc2C(=O)N1	Active	1.22
M	124753859	CCCCNc1nc(NCc2ccccc2)nc2ccccc12	Active	15.55
T	124754725	CCOC(=O)c1sc2nc(OCCN3CCOCC3)cc(C)c2c1N	Active	2.18
M	125305557	CCCCNC(=O)c1nc(C2CCNCC2)oc1-c1cccc(C(F)(F)F)c1	Active	1.6
M	125306878	CCOC(=O)N1CCN(C(C(=O)NC2CCCC2)C(C)C)CC1	Active	12.18
M	131428218	CO[C@H]1CN(C)C(=O)c2ccc(NS(=O)(=O)c3cccc(Cl)c3)cc2OC[C@@H](C)NC[C@H]1C	Active	19.68
T	131429515	CO[C@H]1CN(C)C(=O)c2cc(NC(C)=O)ccc2OC[C@@H](C)N(C(=O)CC2CC2)C[C@H]1C	Active	12.11
M	131442359	CN(C)c1ccc2c(c1)[C@@H]1C[C@@H](CC(=O)N3CCOCC3)O[C@@H](CO)[C@@H]1O2	Active	42.42
M	131443173	O=C(C[C@@H]1C[C@H]2c3cc(NC(=O)NC4CCCCC4)ccc3O[C@H]2[C@H](CO)O1)NCc1ccccn1	Active	7.79
T	131457170	O=C(O)[C@@H]1[C@@H](CO)[C@@H]2Cn3c(ccc(/C=C/c4ccccc4)c3=O)[C@@H]2N1Cc1ccc2c(c1)OCO2	Active	41.26
T	131464104	O=C(c1ccncc1)N1CCCCN2[C@H](C1)[C@H](c1ccc(C#Cc3ccccn3)cc1)[C@@H]2CO	Active	50.44
M	131464433	O=C(Cc1ccccc1)N1CCCCN2[C@H](CO)[C@@H](c3ccc(C#Cc4ccccc4)cc3)[C@H]2C1	Active	47.28
M	143472045	Cc1cc(C)c2nc(-c3ccccn3)cc(C(=O)Nc3ccc(S(=O)(=O)Nc4onc(C)c4C)cc3)c2c1	Active	14.67
M	144188109	CCOC(=O)[C@H](Cc1c[nH]c2ccccc12)NC(=O)CN=[N+]=[N-]	Active	6.78
T	144191142	C(=C/c1ccc([C@H]2[C@H]3CNC[C@@H]2N3Cc2ccccn2)cc1)\c1ccccc1	Active	41.92
T	144197538	CN1C(=O)c2cc(NC(=O)C3CC3)ccc2OC[C@H]2O[C@@H](CC(=O)O)CC[C@@H]21	Active	23.08
M	144198761	Cc1ccccc1S(=O)(=O)N1[C@@H]2CNC[C@H]1[C@@H]2c1ccc(-c2ccc(C#N)cc2)cc1	Active	30.91
M	67183	CC(=O)Nc1ccc(S(=O)(=O)Nc2nccs2)cc1	Inactive
M	707395	Cc1ccc(C(=O)N2CCN(S(=O)(=O)c3ccccc3)CC2)cc1	Inactive
M	711024	O=S(=O)(c1ccccc1)N1CCN(Cc2ccccc2)CC1	Inactive
M	717233	O=C(c1cccs1)N1CCN(S(=O)(=O)c2ccccc2)CC1	Inactive
M	720576	Cc1ccc(S(=O)(=O)N2CCN(C(=O)c3ccccc3)CC2)cc1	Inactive
M	748550	[O-][n+]1c2c(nn1-c1ccccc1Cl)-c1nonc1CC2	Inactive
M	791076	[O-][n+]1c2c(nn1-c1ccccc1)-c1nonc1CC2	Inactive
M	842874	COc1ccc(OC)c(N(CC(=O)Nc2ccccc2)S(C)(=O)=O)c1	Inactive
M	855839	Nc1ccc2c[nH]nc2c1	Inactive
M	858402	O=C(O)c1ccc(NS(=O)(=O)/C=C/c2ccccc2)cc1O	Inactive
M	862121	COc1cc(OC)c(-c2nn3c(C4CCCCC4)nnc3s2)cc1OC	Inactive
M	864852	Clc1cccc(-c2nn3c(Cn4cnc5ccccc54)nnc3s2)c1	Inactive
M	991629	CC(=O)Nc1ccc(S(=O)(=O)N2CCN(C(=O)c3ccc(C)cc3)CC2)cc1	Inactive
M	1072043	COc1ccc(S(=O)(=O)N2CCN(C(=O)c3ccccc3)CC2)cc1	Inactive
M	1148003	O=C(c1ccccc1)N1CCN(S(=O)(=O)c2ccc(Cl)cc2)CC1	Inactive
M	1148025	COc1ccc(C(=O)N2CCN(S(=O)(=O)c3ccccc3)CC2)cc1	Inactive
M	1151651	CC(=O)Nc1ccc(S(=O)(=O)N2CCN(C(=O)c3ccccc3)CC2)cc1	Inactive
M	1260312	Cc1ccc(C(=O)N2CCN(S(=O)(=O)c3ccc(C)cc3)CC2)cc1	Inactive
M	1582687	O=C(Nc1ccc(S(=O)(=O)Nc2nccs2)cc1)c1cc(-c2ccccc2)nc2ccccc12	Inactive
M	2090023	N#Cc1ccc(C(=O)N2CCN(S(=O)(=O)c3ccccc3)CC2)cc1	Inactive
M	2147590	O=C(Nc1ccc(S(=O)(=O)Nc2nccs2)cc1)c1ccc2ccccc2c1	Inactive
M	2167092	Cc1ccc(S(=O)(=O)N2CCN(C(=O)c3ccco3)CC2)cc1	Inactive
M	2527254	O=C(c1ccccn1)N1CCN(S(=O)(=O)c2ccccc2)CC1	Inactive
M	2674435	Cc1ccc(C(=O)N2CCN(S(=O)(=O)c3ccc4c(c3)OCCO4)CC2)cc1	Inactive
M	2970601	O=C(c1ccc2c(c1)OCCO2)N1CCN(S(=O)(=O)c2ccccc2)CC1	Inactive
M	3753529	O=C(C1COc2ccccc2O1)N1CCN(S(=O)(=O)c2ccccc2F)CC1	Inactive
M	3792170	O=C(C1COc2ccccc2O1)N1CCN(S(=O)(=O)c2ccccc2)CC1	Inactive
M	4127215	Cc1ccc(S(=O)(=O)Nc2ccccc2C(=O)Nc2nccs2)cc1	Inactive
M	4241599	Cc1ccc(NC(=O)c2ocnc2C)cc1Cl	Inactive
M	4242057	O=C(CCCCCn1c(=S)[nH]c2cc3c(cc2c1=O)OCO3)N1CCN(C2CCCCC2)CC1	Inactive
M	4242383	CC1CCN(CCCNC(=O)COc2cc(=O)n(C)c3ccccc23)CC1	Inactive
M	4245063	COc1ccc(NC(=O)C(F)(OC)C(F)(F)F)c(OC)c1	Inactive
M	4245110	Cn1c(=O)[nH]c(=O)c2c1nc(CN1CCOCC1)n2Cc1ccccc1	Inactive
M	4247296	Cc1cccc(N2CCN(C(=O)CCCn3c(=S)[nH]c4cc5c(cc4c3=O)OCO5)CC2)c1C	Inactive
M	4249077	O=C(C1CCN(c2ccc(N3CCOCC3)nn2)CC1)N1CCc2ccccc2C1	Inactive
M	4256630	CSc1ccccc1NC(=O)Nc1ccccc1	Inactive
M	4262116	CN1CCN(CC(=O)Nc2ccc(Cl)cc2Cl)CC1	Inactive
M	4263634	Cc1cc(-n2nnc3ccccc32)nc2ccccc12	Inactive
M	4264896	Cn1c(SCCOc2ccccc2Cl)nnc1-c1ccncc1	Inactive
M	4343860	Cc1ccc(S(=O)(=O)Nc2ccccc2C(=O)Nc2nc(-c3ccc(Cl)cc3)cs2)cc1	Inactive
M	4658704	Cc1ccc(S(=O)(=O)N2CCN(C(=O)C3COc4ccccc4O3)CC2)cc1	Inactive
M	6397984	C=C1C=C(CCC(=O)O)C(=O)OC1/C=C/C=C/C	Inactive
M	7967180	Cc1ccccc1NC(=O)C1CCCN(S(=O)(=O)c2c[nH]cn2)C1	Inactive
M	7969301	O=C1Nc2cc(Cl)cnc2N2CCCC12	Inactive
M	7971289	COCCn1c(SCCN2CCOCC2)nc2c1c(=O)[nH]c(=O)n2C	Inactive
M	7975973	CCc1ccc(NS(=O)(=O)c2cc(OC)ccc2OC)cc1	Inactive
M	7977298	CCN(CC)CCN(CC)Cc1ccccc1Br	Inactive
M	8139971	N[C@@H](Cc1cc(I)c(O)c(I)c1)C(=O)O	Inactive
M	8922842	CC(=O)Nc1ccc(C(=O)N2CCN(S(=O)(=O)c3ccc(C)cc3)CC2)cc1	Inactive
M	9496024	Cc1ccc(C(=O)N2CCN(S(=O)(=O)c3ccccc3)CC2)o1	Inactive
M	14722652	CN1C(=O)CC(Sc2ccccc2C(=O)O)C1=O	Inactive
M	14723527	COc1ccc(S(=O)(=O)Nc2ccc(O)c(Sc3nc[nH]n3)c2)cc1	Inactive
M	14730512	COc1cc(CNC(C)c2ccccc2)c(Br)cc1OCC(N)=O	Inactive
M	14733920	O=C(Nc1ccc(C(=O)N2CCCC2)cc1)c1ccc2c(c1)OCO2	Inactive
M	14734620	O=C(COc1ccc(S(=O)(=O)NC2CCCCC2)cc1Cl)NCc1ccc2c(c1)OCO2	Inactive
M	14734897	Cn1cc(C(CC(=O)O)C(=O)O)c2ccccc21	Inactive
M	14736173	COC(=O)c1ccc(C(=O)OC)c(NC(=O)CN(c2ccc3c(c2)OCO3)S(C)(=O)=O)c1	Inactive
M	14744989	COc1ccc(CCNC(=O)c2c(C)noc2C)cc1	Inactive
M	14745958	CCCc1cc(-c2[nH]nc(C(=O)OCC)c2-c2cscn2)c(O)cc1O	Inactive
M	16346299	CC(=O)N1CCCc2cc(S(=O)(=O)N3CCN(C(=O)C4COc5ccccc5O4)CC3)ccc21	Inactive
M	16574345	Cc1ccc(C(=O)N2CCCN(S(=O)(=O)c3ccc(C)cc3)CC2)cc1	Inactive
M	17401891	O=C(CCCn1c(=S)[nH]c2cc3c(cc2c1=O)OCO3)N1CCN(C2CCCCC2)CC1	Inactive
M	17431642	Cc1ccc(NC(=O)CCC(=O)NNC(=O)COc2ccccc2)c(C)c1	Inactive
M	17433751	O=C(N/N=C/C1CC=CCC1)c1ccc(Cl)cc1O	Inactive
M	17468125	Cc1ccc(S(=O)(=O)N2CCCN(C(=O)c3ccoc3)CC2)cc1	Inactive
M	17482798	O=C(c1ccc(F)cc1)N1CCCN(S(=O)(=O)c2ccc(F)cc2)CC1	Inactive
M	17506805	O=C(Nc1ccccc1)c1ccccc1OCc1cccc([N+](=O)[O-])c1	Inactive
M	17508878	O=C(NC(=S)NNS(=O)(=O)c1ccccc1)c1ccccc1[N+](=O)[O-]	Inactive
M	17512875	Fc1cccc(Nc2nc(-c3ccncc3)nc3ccccc23)c1	Inactive
M	22400366	COc1nc(C)c2cc(C)oc2n1	Inactive
M	22400751	Cc1ccc(S(=O)(=O)N(CC(=O)Nc2ccccc2C(=O)O)c2cccc(Cl)c2C)cc1	Inactive
M	22401262	O=C(Nc1cccc(F)c1)c1coc(=O)c(Br)c1	Inactive
M	22404519	C=CCC(NCc1ccccc1)c1ccc(Cl)cc1	Inactive
M	22404772	Cl.OC(CNC1CCCCC1)COCCOc1ccc(Br)cc1	Inactive
M	22405276	CCc1ccc(OCC(=O)NNC(=O)c2cc(C)[nH]n2)cc1	Inactive
M	22405677	Cc1cc(C)c(NC(=O)COC(=O)c2ccc([N+](=O)[O-])s2)c(C)c1	Inactive
M	22409455	Sc1ncc(-c2ccccc2)n1-c1cccc(Cl)c1	Inactive
M	22410687	Cc1ccc(C)c(S(=O)(=O)N2CCN(C(C)C(=O)Nc3ccccc3-c3ccccc3)CC2)c1	Inactive
M	22412841	CN1CC2([N+](=O)[O-])CC=C(OCCO)C([N+](=O)[O-])(C1)C2	Inactive
M	22413014	Cc1cccc(C)c1OCc1nc2ccccc2[nH]1	Inactive
M	22415723	O=C1C2C3C=CC(CC3)C2C(=O)N1c1nccs1	Inactive
M	22416285	CC1CCCC(C)N1C(=O)C1CCCCC1	Inactive
M	24780416	COC(=O)c1ccc(COc2cc([N+](=O)[O-])cc3cccnc23)o1	Inactive
M	24780707	O=C(NC(=C(Cl)Cl)S(=O)(=O)c1ccc(Cl)cc1)c1ccccc1	Inactive
M	24780731	COc1ccc(O)c(C(c2c(C)n[nH]c2O)c2c(C)n[nH]c2O)c1	Inactive
M	24781491	O=C(c1nc2ccccn2c1CN1CCCC(c2nc3ccccc3o2)C1)N1CCCC1	Inactive
M	24783405	CCOc1cc2c(cc1OC)C(c1cccc([N+](=O)[O-])c1)NCC2	Inactive
M	24783806	CCOC(=O)c1sc(C)c2c(=O)n(Cc3ccc(Cl)cc3)cnc12	Inactive
M	24786217	CCOC(=O)C1(Cc2ccccc2C)CCCN(C(=O)CCc2cccnc2)C1	Inactive
M	24786824	Cc1cc(NC(=O)C23CC4CC(C2)CC(n2cnc([N+](=O)[O-])n2)(C4)C3)no1	Inactive
M	24787659	Cc1ccc2c(c1)c1c(n2CC(O)CN2CCC(C)CC2)CCCC1	Inactive
M	24788151	CCCC(=O)n1nc(-c2cccnc2)nc1NCc1ccc(OC)cc1	Inactive
M	24789511	Cn1c(N=NO)nc2ccccc21	Inactive
M	24793171	Cc1ccc(NS(=O)(=O)c2ccc(Br)s2)nc1	Inactive
M	24794848	CCOC(=O)c1c(NC(=O)C2CC(Cl)=CCC2C(=O)O)sc2c1CC(C)(C)OC2	Inactive
M	24795495	COc1ccc(NC(=O)Nc2ccccc2F)c([N+](=O)[O-])c1	Inactive
M	24796389	CCNC(=S)N1CCCCC1CO	Inactive
M	24797658	Oc1nc2ccc(F)cc2nc1O	Inactive
M	24798136	CC1(C)COC(/C=C/c2cccc([N+](=O)[O-])c2)=N1	Inactive
M	24800973	O=S(=O)(c1cccc2cccnc12)N1CCN(c2ccc(F)cc2)CC1	Inactive
M	24800984	O=C(N/N=C/c1ccc[nH]1)c1ccccc1O	Inactive
M	24802298	COc1ccc(CNC(=N)N=C(N)N)cc1Cl.Cl	Inactive
M	24802417	COc1ccc(C(=O)Nc2cc(C(=O)O)cc(C(=O)O)c2)cc1Cl	Inactive
M	24803081	O=C(NN=C1CCCC1)c1[nH]nc2c1CCC2	Inactive
M	24806802	O=C(Oc1cccc(-n2cnnn2)c1)c1ccccc1Cl	Inactive
M	24808234	CCC1(C)Cc2c(c(S)n(-c3ccccc3)c(=N)c2C#N)CO1	Inactive
M	24808782	CC(C)(C)NC(=O)C(=O)NN=C1CCCCCCCCCCC1	Inactive
M	24808833	O=C1CC(N2CCSCC2)C(=O)N1c1cccc(Cl)c1	Inactive
M	24809142	Cc1ccc([N+](=O)[O-])cc1NC(=O)C(C)N1CCCCC1	Inactive
M	24810452	CC(CN1CCCCC1)C(=O)NNC(=O)C12CC3CC(CC(C3)C1)C2	Inactive
M	24811146	COc1ccc(/C=N/c2cccc3ncccc23)cc1	Inactive
M	24811281	O=C1c2ccccc2C(=O)C1(CO)c1ccccc1	Inactive
M	24812428	O=C(NCCCO)c1cc([N+](=O)[O-])cc2c1C=Cc1ccccc1O2	Inactive
M	24814856	O=[N+]([O-])c1ccc2[nH]c(-c3ccccc3[N+](=O)[O-])nc2c1	Inactive
M	24814908	CCOC(=O)N1CCN(C(=O)CN(C)S(=O)(=O)c2ccc3c(c2)c(=O)n(C)c(=O)n3C)CC1	Inactive
M	24816811	CCC(C)Nc1nc2c(C)cccn2c(=O)c1/C=N/c1ccc(OC)cc1	Inactive
M	24817646	COc1ccc2c(C#N)c3ccccn3c2c1	Inactive
M	24818586	O=C(Oc1ccc(Nc2ncnc3ccccc23)cc1)c1cccnc1	Inactive
M	24821392	O=C(Cn1cncn1)NCCCc1ccccc1	Inactive
M	24822298	O=C(N/N=C/c1oc(O)c2ccccc12)c1ccccc1O	Inactive
M	24822592	O=C(Nc1nc2ccc([N+](=O)[O-])cc2s1)c1ccncc1	Inactive
M	24822621	COc1cc2[nH]c(Cl)c([N+](=O)[O-])c2cc1OC	Inactive
M	24822792	CC(C)=NNc1cc([N+](=O)[O-])cc2c1C(=O)N(C)S2=O	Inactive
M	24822905	O=C(O)C1Sc2nc(O)sc2C2c3ccc(O)cc3OC(=O)C12	Inactive
M	24823010	COc1cc(/C=C2\SC(=O)NC2=O)ccc1Oc1ccc([N+](=O)[O-])cc1[N+](=O)[O-]	Inactive
M	24823822	CCOC(=O)c1c(C)c(C(=O)NCc2ccc(OC)cc2)c(C)n1C	Inactive
M	24824696	CCO[C@H]1OC(C(=O)N2CCOCC2)=C[C@@H](c2ccc3c(c2)OCO3)[C@@H]1CCCO	Inactive
M	24825049	C=CCNC(=O)COc1ccccc1C#N	Inactive
M	24825371	O=C(COC(=O)c1ccc([N+](=O)[O-])s1)NC(=O)NCc1ccccc1	Inactive
M	24828091	Cc1ccc(NC(=O)Nc2nnc(-c3ccccc3)o2)cc1	Inactive
M	24828899	CCN(C(=O)COC(=O)CNC(=O)c1ccc2ccccc2c1)C1CCS(=O)(=O)C1	Inactive
M	24830441	CCc1ccccc1OCC(=O)OCC(=O)N1CC(=O)Nc2ccccc21	Inactive
M	24830791	CC1CCCN(CC(O)COC(c2ccccc2)c2ccccc2)C1	Inactive
M	24832751	CC/N=c1\sc(C(=O)Nc2ccccc2)c(C)n1CC	Inactive
M	24832942	COCCC1=NN(c2nc3ccccc3s2)C(O)(C(F)(F)F)C1	Inactive
M	24833647	Cc1ccc(NC(=O)c2ccc([N+](=O)[O-])o2)cc1S(=O)(=O)N1CCOCC1	Inactive
M	24835327	CCN(CC)C(=O)COc1ccc(/C(C)=N/NC(=O)c2ccccc2O)cc1	Inactive
M	24837463	CN(C)CCNC(=O)c1cccc(S(=O)(=O)Nc2ccccc2F)c1	Inactive
M	24837633	COCCNc1nc(-c2ccc(OC)cc2)c(-c2ccc(OC)cc2)s1	Inactive
M	26659309	CCN(CC)c1c([N+](=O)[O-])c(=O)n(CC)c2ccccc12	Inactive
M	26660910	COc1ccc(/C=N/NC(=O)c2ccccc2O)cc1CN1CCOCC1	Inactive
M	26660978	O=C(Cc1ccc([N+](=O)[O-])cc1)c1c(O)cc(O)cc1O	Inactive
M	26661621	Oc1ccc(/C=N/Nc2ccnc3cc(Cl)ccc23)c(O)c1	Inactive
M	26665564	COc1ccc(OC)c(N/C(=N\C(C)=O)Nc2nc(C)cc(C)n2)c1	Inactive
M	26665851	O=C(Nc1cccc(-c2ccccc2)c1)N1CCN(C(=O)Nc2cccc(-c3ccccc3)c2)CC1	Inactive
M	26666279	O=C(N/N=C\c1ccc([N+](=O)[O-])o1)c1cncc(Br)c1	Inactive
M	26668637	COc1cc(Br)cc(CN2CCN(C/C=C/c3ccccc3)CC2)c1O	Inactive
M	26668722	COc1ccc2cc(C(c3nnnn3C3CCCC3)N3CCc4ccccc4C3)c(O)nc2c1	Inactive
M	26669977	O=C(O)c1ccc2nnn(O)c2c1	Inactive
M	26670305	O=C(N/N=C/c1ccc([N+](=O)[O-])o1)c1ccccc1NS(=O)(=O)c1cccs1	Inactive
M	26670575	O=C(CCCn1c(=S)[nH]c2cc3c(cc2c1=O)OCO3)N1CCN(c2ccc(Cl)cc2)CC1	Inactive
M	26671357	O=C(Nc1cc(Cl)cc(Cl)c1)c1coc(=O)c(Br)c1	Inactive
M	26724171	O=C(N/N=C/c1cccc(O)c1)c1ccccc1O	Inactive
M	26724475	O=C(CCCn1c(=S)[nH]c2cc3c(cc2c1=O)OCO3)N1CCN(c2ccccc2F)CC1	Inactive
M	26724476	O=C(CCCn1c(=S)[nH]c2cc3c(cc2c1=O)OCO3)N1CCN(c2ccc(F)cc2)CC1	Inactive
M	26724708	O=C(CCCCCn1c(=S)[nH]c2cc3c(cc2c1=O)OCO3)N1CCN(Cc2ccccc2)CC1	Inactive
M	26724715	COc1ccc(N2CCN(C(=O)CCCn3c(=S)[nH]c4cc5c(cc4c3=O)OCO5)CC2)cc1	Inactive
M	26724750	Cc1ccc(C)c(N2CCN(C(=O)CCCn3c(=S)[nH]c4cc5c(cc4c3=O)OCO5)CC2)c1	Inactive
M	26724770	CC1CCCCC1NS(=O)(=O)c1ccc(S(=O)(=O)N2CCN(CCC#N)CC2)cc1	Inactive
M	26725671	COc1cccc(N2C(=O)NC(=O)/C(=C/c3ccc([N+](=O)[O-])s3)C2=O)c1	Inactive
M	26726010	Cc1ccc(-c2nc3cc(C(=O)NCCCn4ccnc4)ccc3c(O)c2O)cc1	Inactive
M	26726428	Nc1cccnc1Oc1ccc(F)cc1	Inactive
M	26727074	Nc1cccnc1Oc1ccc(F)cc1F	Inactive
M	26728136	Cc1cc2c(NC(=O)Nc3ccc(C(F)(F)F)cc3)cccc2nn1	Inactive
M	26728271	Cn1c(S)nnc1CSCCOc1ccccc1	Inactive
M	26728293	Cc1cc2c(NC(=O)Nc3ccc(F)cc3)cccc2nn1	Inactive
M	26728544	Nc1ccccc1Sc1ccc(C(=O)c2ccccc2C(=O)O)cc1[N+](=O)[O-]	Inactive
M	26729209	C#CC(C)(C)NC(=O)c1ccc(-c2ccccc2F)cc1	Inactive
M	26730377	CN1N=C(C(C)(C)C)CS/C1=N/c1ccccc1	Inactive
M	26730518	Cc1onc(-c2ccc(Cl)cc2Cl)c1-c1csc(N/N=C/c2ccccc2Cl)n1	Inactive
M	39227265	O=C(c1ccccc1)N1CCN(S(=O)(=O)c2cccnc2)CC1	Inactive
M	40000214	Cc1cccc(C(=O)N2CCCN(S(=O)(=O)c3ccc4c(c3)OCCO4)CC2)c1	Inactive
M	40276818	O=C(c1cccnc1)N1CCN(S(=O)(=O)c2cccnc2)CC1	Inactive
M	40277605	O=C(c1ccoc1)N1CCN(S(=O)(=O)c2cccnc2)CC1	Inactive
M	44363966	CCOC(=O)C1OC1C(=O)N(CC(C)C)NC(=O)[C@H](CC(C)C)NC(=O)[C@H](CC(C)C)NC(=O)Cc1ccccc1	Inactive
M	44363968	CCOC(=O)C1OC1C(=O)N(CC(N)=O)NC(=O)[C@@H](C)NC(=O)[C@@H](C)NC(=O)Cc1ccccc1	Inactive
M	44364135	CCOC(=O)C1OC1C(=O)N(CC(C)C)NC(=O)[C@@H](CC(C)C)NC(=O)[C@@H](CC(C)C)NC(=O)Cc1ccccc1	Inactive
M	47193423	COc1ccc(OC)c(NC(=O)Nc2ccc(O)c3ccccc23)c1	Inactive
M	47194029	CCN(CC)c1nc(N)c2c(N)nc(OC)cc2c1C#N	Inactive
M	47194831	Nc1ccc(Sc2ccccc2Cl)nc1	Inactive
M	47198673	COc1ccc(C(=O)Nc2ccc3ccccc3c2)c(OC)c1	Inactive
M	47198743	O=C(O)c1ccc(Cn2cc(/C=C\[N+](=O)[O-])c3ccccc32)o1	Inactive
M	47198937	COc1ccc(CCNC(=O)c2cc3cccc(OC)c3oc2=O)cc1OC	Inactive
M	47199021	COc1cc(OC)c(OC)cc1CN1CCSCC1	Inactive
M	47199357	O=[N+]([O-])c1ccc(NCCN2CCOCC2)c([N+](=O)[O-])c1	Inactive
M	47199675	CCN(Cc1ccccc1OC)CC1CCCN(CCc2cccc(OC)c2)C1	Inactive
M	47200156	O=C(NCc1ccncc1)c1ccc(OCc2ccccc2)cc1	Inactive
M	47200473	CCCCCc1ccc(CC(=O)N2CCOCC2)cc1	Inactive
M	47200883	CCOC(=O)N1CCN(C(=O)Cc2ccccc2[N+](=O)[O-])CC1	Inactive
M	47201081	Oc1ccc(Br)cc1CNc1cccc2cccnc12	Inactive
M	47201152	CCC(CC)COC(=O)C1=C(C)NC(=O)NC1c1cc(OC)ccc1OC	Inactive
M	47201252	CCC1=NN(C(=O)c2ccc(Cl)cc2)C(O)(c2ccc(C)cc2)C1	Inactive
M	47201436	O=S(=O)(NCc1cccnc1)c1ccc(Cl)cc1	Inactive
M	47201661	CCOc1ccc(-c2nnc(S)n2Cc2ccccc2)cc1	Inactive
M	47202231	COc1cc(CN2CCc3ccccc3C2)cc([N+](=O)[O-])c1O	Inactive
M	47202283	Sc1nc2cc(Cl)c3cccnc3c2o1	Inactive
M	47202394	O=C(N/N=C/c1ccc(O)cc1O)C(=O)N/N=C/c1ccc(O)cc1O	Inactive
M	47202960	COc1ccc(-n2c(NNC(C)=O)nc3sc4c(c3c2=O)CCCC4)cc1	Inactive
M	47203408	Cc1nc2ccccc2n1CCOc1ccccc1	Inactive
M	47203780	CNC(=O)c1ccccc1NC(=O)C1CC(=O)N(C(C)C)C1	Inactive
M	47204327	O=C1NC2=C(C(=O)CCC2)C(c2cccc([N+](=O)[O-])c2)N1	Inactive
M	47204503	O=C(O)c1ccc(N2C(=O)CC(N3CCN(c4cccc(C(F)(F)F)c4)CC3)C2=O)cc1	Inactive
M	47204716	CCC1=NN(C(=O)c2ccccc2O)C(O)(c2ccccc2)C1	Inactive
M	49640741	CCN(CC)CC.NN1C(=O)/C(=C2/Sc3ccccc3N2CCCS(=O)(=O)O)SC1=S	Inactive
M	49640873	CC1CCc2[nH]c3ccc(C(=O)O)cc3c2C1	Inactive
M	49640956	COc1cccc(C(=O)N2CCN(Cc3ccc(OC)cc3OC)CC2)c1.O=C(O)C(=O)O	Inactive
M	49641011	Oc1ccc(/C=N/n2c(S)nnc2-c2ccccc2)cc1Br	Inactive
M	49641016	CN1c2ccccc2Sc2cc(N)ccc21	Inactive
M	49641165	CCOCCCNC(=O)C1c2ccccc2Oc2ccccc21	Inactive
M	49641447	CC(C)C(=O)N1CCN(c2ccccc2NC(=O)c2cccc3ccccc23)CC1	Inactive
M	49641646	C=CCNc1nc(Nc2cc(Cl)ccc2OC)nc(OC)n1	Inactive
M	49641965	Cc1cc(C)nc(N2CCN(S(=O)(=O)c3ccc(F)cc3)CC2)n1	Inactive
M	49642405	CN1CCN(C(=O)c2cc(Cl)cc(Cl)c2)CC1	Inactive
M	49642634	COc1ccc(S(=O)(=O)n2cnc3ccccc32)cc1OC	Inactive
M	49642679	N#CC1=C(N)Oc2cc(N)ccc2C1c1ccccc1	Inactive
M	49643593	O=C(NC1CC2CCC(C1)N2Cc1ccccc1)c1ccccc1Br	Inactive
M	49643655	Cc1cc(C)cc(N(CC(=O)NC(C)C)C(=O)CCC(=O)Nc2ccccn2)c1	Inactive
M	49643864	Cc1ccc(S(=O)(=O)n2c(C)nc3ccccc32)cc1	Inactive
M	49644036	Cc1cccc(C(=O)Nc2cccc(NC(=O)c3ccccc3)c2)c1	Inactive
M	49644089	Cc1cc(C)cc(N(CC(=O)N2CCCCCC2)S(C)(=O)=O)c1	Inactive
M	49644324	Oc1ccc(/C=N/N=C/c2ccc(O)c(O)c2)cc1O	Inactive
M	49644388	CCOc1ccc(N(CC(=O)Nc2cc(Cl)ccc2C)S(C)(=O)=O)cc1	Inactive
M	49644525	O=C(NNS(=O)(=O)c1ccc(F)cc1)c1ccccc1F	Inactive
M	49644644	CCOc1ccc(Nc2nc(N3CCOCC3)nc(N3CCOCC3)n2)cc1	Inactive
M	49648757	CN1CC(=O)N2Cc3[nH]c4ccccc4c3C[C@H]2C1=O	Inactive
M	49648947	CC(C)/N=C(/Nc1cccnc1)c1ccccc1	Inactive
M	49649145	CC(C)(C)c1ccc(C(=O)Nc2ccc(S(=O)(=O)Nc3cnc4ccccc4n3)cc2)cc1	Inactive
M	49649737	COc1cc(OC)c(NS(=O)(=O)c2c(C)nc(O)nc2O)cc1Cl	Inactive
M	49665608	COc1ccc(C(=O)N2CCN(CCCc3ccccc3)CC2)cc1OC.O=C(O)C(=O)O	Inactive
M	49665623	CN(c1ccc(C(=O)Nc2ccc3c(c2)n(C)c(=O)n3C)cc1)S(C)(=O)=O	Inactive
M	49665757	C/N=C(\Nc1cccnc1)c1cccc(C(F)(F)F)c1	Inactive
M	49667183	Cc1ccccc1C(=O)O/N=C(\N)c1ccccc1	Inactive
M	49667201	COc1cccc(/C=N/Nc2nc(C)cc(O)n2)c1OC	Inactive
M	49667528	O=C(O)c1cccc(Nc2ccnc(Nc3cccc(C(=O)O)c3)n2)c1	Inactive
M	49668036	O=C(NC1CC1)c1c(O)nc2ccccc2c1O	Inactive
M	49668430	COc1cc2sc(C)nc2c2ccccc12	Inactive
M	49668586	COc1ccc(N2C(=O)Cc3ccccc3C2=O)cc1	Inactive
M	49668933	COc1ccccc1N(CC(=O)NCCSCc1ccccc1Cl)S(C)(=O)=O	Inactive
M	49669494	CCN(CC)c1ccc2c(cc1=O)[C@@H](NC)CCc1cc(OC)c(OC)c(OC)c1-2	Inactive
M	49669728	Cl.O=C(O)c1cc([N+](=O)[O-])cc([N+](=O)[O-])c1N1CCN(c2cccc(C(F)(F)F)c2)CC1	Inactive
M	49669990	Cc1cccc(C)c1OCC(=O)NCc1ccccc1	Inactive
M	49670759	COc1cccc(CN2CCc3nc(S)nc(O)c3C2)c1	Inactive
M	49670997	COc1cccc(NC(=O)CC(=O)c2ccc([N+](=O)[O-])cc2)c1	Inactive
M	49671641	O=C(O)c1cccc(S(=O)(=O)NNc2ccccc2C(F)(F)F)c1	Inactive
M	49672392	Cc1c(Cl)cccc1NC(=O)Nc1cc(C(C)(C)C)on1	Inactive
M	49673079	COc1cccc(CN(C)CC(O)COc2cc(Cl)ccc2Cl)c1.O=C(O)C(=O)O	Inactive
M	49673149	O=C(N/N=C/c1cccnc1)c1cc(O)c(O)c(O)c1	Inactive
M	49674245	COc1ccc(/C(C)=N/N2CCCCC2)c(O)c1	Inactive
M	49675389	CCCCOc1ccc(C(=O)OCC(=O)N2CCOCC2)cc1	Inactive
M	49675900	Cc1nc2ccc(NC(=O)CCC3CCCC3)cc2s1	Inactive
M	49676114	Cc1ccc(N2C(=O)Cc3ccccc3C2=O)cc1	Inactive
M	49677020	Cc1ccc(Nc2ncnc3sccc23)c(C)c1	Inactive
M	49677813	CC(=O)N1CCc2c(sc(NC(=O)C3CCCCC3)c2C(N)=O)C1	Inactive
M	49678271	COc1cc2ccccc2cc1C(=O)N(CCN(C)C)c1nc2c(F)cc(F)cc2s1.Cl	Inactive
M	49679528	Cc1ccc(NC(=O)c2sc(C)nc2C)c(C)c1	Inactive
M	49680210	CC(=O)N1CCc2c(sc(NC(=O)Cc3ccccc3)c2C(N)=O)C1	Inactive
M	49680566	O=C1NC(=O)C(Sc2ccccc2[N+](=O)[O-])C(=O)N1	Inactive
M	49714229	CC(C)(C)NC(=O)C1CCN(S(=O)(=O)c2cccc3nsnc23)CC1	Inactive
M	49714248	O=c1nc2ccc(Cl)cn2c2ccc(S(=O)(=O)N3CCCCC3)cc12	Inactive
M	49716626	Cc1ccc(C(=O)N/N=C\c2ccc(OC(=O)c3cccc(F)c3)cc2)cn1	Inactive
M	49716845	COc1ccc(N2CCN(C(=O)CCCCCn3c(=S)[nH]c4cc5c(cc4c3=O)OCO5)CC2)cc1	Inactive
M	49717058	O=C(c1cccc(S(=O)(=O)N2CCCCCC2)c1)N1CCN(c2ccccc2F)CC1	Inactive
M	49718653	CC(C)CCn1c(=O)c2ccccc2n2c(CCC(=O)NCC3CCCO3)nnc12	Inactive
M	49719408	Cc1[nH]c2ccc(C(=O)NCCCN3CCCCC3C)cc2c1C	Inactive
M	49720877	CCS(=O)(=O)c1nc(S(=O)(=O)c2ccc(Cl)cc2)c(N2CCOCC2)s1	Inactive
M	49722962	CC(=O)N1c2ccc(S(=O)(=O)N(C)CC(=O)NCc3ccc(C)cc3)cc2CC1C	Inactive
M	49723481	O=C(Nc1cccc(C(=O)N2CCOCC2)c1)c1ccc([N+](=O)[O-])cc1	Inactive
M	49723768	COc1ccccc1NC(=O)c1ccccc1S(=O)(=O)c1ccc([N+](=O)[O-])cc1	Inactive
M	49724369	Cc1ccc(C(=N)NOC(=O)c2ccc3ccccc3c2)cc1	Inactive
M	49724457	COc1ccc(N2CCN(C(=O)CCNS(=O)(=O)c3ccc(C)cc3)CC2)cc1	Inactive
M	49725755	O=C(CNC(=O)c1ccccc1F)N/N=C/c1ccc2c(c1)OCO2	Inactive
M	49727453	CCC(NS(=O)(=O)c1ccc(C)cc1)C(=O)N1CCOCCOCCOCC1	Inactive
M	49727780	CCC(C)(C)NC(=O)CN(C(=O)CNS(=O)(=O)c1ccc(F)cc1)c1ccc2c(c1)OCCO2	Inactive
M	49731045	O=C(CCCCCn1c(=S)[nH]c2cc3c(cc2c1=O)OCO3)N1CCN(c2ccc(F)cc2)CC1	Inactive
M	49732086	CSc1ccccc1OCc1cc(C(=O)N2CCc3c(Cl)cccc3C2)no1	Inactive
M	49733615	C/C(CC(=O)Nc1cc(C)ccn1)=N\NC(=O)c1cccc(C)c1O	Inactive
M	49733638	C/C(=N\NC(=O)c1ccccc1O)C1CC1	Inactive
M	49734364	COc1cccc(CNC(=O)CCn2ccc3cc(S(=O)(=O)N4CCCC4)ccc32)c1	Inactive
M	49735145	CC(C)OCCCNC(=O)CN1C(=O)COc2ccc(S(=O)(=O)N3CCCCCC3)cc21	Inactive
M	49735859	Cc1ccc(C(=O)O)cc1NC(=O)c1ccc2c(c1)C(=O)N(c1ccc([N+](=O)[O-])cc1)C2=O	Inactive
M	49736440	COc1cccc(NS(=O)(=O)c2ccc3c(c2)NC(=O)CC(=O)N3)c1	Inactive
M	49736865	CC(CNC(=O)c1ccc(OC2CCN(Cc3ccccn3)CC2)cc1)c1ccccc1	Inactive
M	49737235	Cn1c(C(=O)N2CCCC(Nc3ccc(F)cc3)C2)cc2ccccc21	Inactive
M	49816275	COc1cccc(NC(=O)Cn2c(=O)n(C)c(=O)c3sc4c(c32)COC(C)(C)C4)c1	Inactive
M	49817497	COc1ccccc1N(Cc1ccccc1)S(=O)(=O)c1cccc(C(=O)Nc2ccccn2)c1	Inactive
M	49817580	COc1ccc2oc(C(=O)N3CCN(c4ncccn4)CC3)c(C)c2c1	Inactive
M	49817788	CCOc1ccc(S(=O)(=O)NCCC(=O)NCC2(N3CCCCC3)CCCCC2)cc1	Inactive
M	49818957	Cc1ccc2oc(C(=O)N(Cc3ccc(N(C)C)cc3)C3CCS(=O)(=O)C3)c(C)c2c1	Inactive
M	49819048	N=C(Cc1cccc2ccccc12)NOC(=O)c1ccccc1F	Inactive
M	49819337	COc1cc(NC(=O)c2cccnc2)c(Cl)cc1NC(=O)c1ccccc1	Inactive
M	49819525	COc1ccccc1NC(=O)C(C)OC(=O)CCC1CCCCC1	Inactive
M	49823465	C/C(=N\NC(=O)c1ccccc1O)c1ccc(NC(=O)Cc2ccccc2)cc1	Inactive
M	49823490	CN1CCN(NC(=O)Nc2ccc(F)cc2)CC1	Inactive
M	49823585	O=C(N/N=C/c1coc2ccccc2c1=O)c1cc(Br)ccc1O	Inactive
M	49823646	Nc1ccc(C(=O)N/N=C/c2cn(Cc3ccc(F)cc3)c3ccccc23)cc1	Inactive
M	49823699	CN1CCN(NC(=O)NC2CCCCC2)CC1	Inactive
M	49824362	O=C(Nc1ccc(F)cc1)c1ccccc1NC(=O)C1CC=CCC1C(=O)O	Inactive
M	49825412	CCN(CC)C1CCN(Cc2c(C(=O)N3CCCCCCC3)nc3ccc(Cl)cn23)C1	Inactive
M	49825550	O=[N+]([O-])c1ccccc1S(=O)(=O)Nc1nc2ccccc2s1	Inactive
M	49825712	CCOC(=O)C1CCCN(S(=O)(=O)c2nc3nc(C)cc(C)n3n2)C1	Inactive
M	49825722	C/C(=N/NS(=O)(=O)c1ccc(Cl)cc1)c1cccc(NC(=O)c2ccncc2)c1	Inactive
M	49825766	O=C(Nc1ccc(F)cc1)N1CCN(C(=O)C2CCCO2)CC1	Inactive
M	49826478	O=C(Nc1ccc(NC(=O)C2CC2)cc1)c1cccs1	Inactive
M	49826548	O=C(CC1C(=O)NCCN1Cc1cccc(F)c1F)NCCCC1CCCC1	Inactive
M	49827551	O=C(NCC(=O)N1CC=C(c2ccccc2)CC1)c1ccccc1Br	Inactive
M	50085572	O=C(NC(=O)c1csnn1)Nc1ccccc1Cl	Inactive
M	50085621	Cc1onc(NC(=O)NC(=O)c2c(F)cccc2Cl)c1Br	Inactive
M	50085786	CCOC(=O)CC1C(=O)NCCN1S(=O)(=O)c1cccc(C(F)(F)F)c1	Inactive
M	51085485	O=[N+]([O-])c1ccc(S(=O)(=O)N2CCC3(CC2)OCCN3S(=O)(=O)c2cccs2)cc1	Inactive
M	51085502	O=C(NCC(c1ccco1)N1CCc2ccccc21)c1ccc([N+](=O)[O-])cc1	Inactive
M	51085517	COc1ccccc1-n1c(S)nnc1CNC(=O)c1ccc(S(=O)(=O)N2CCCCC2)cc1	Inactive
M	51085720	Cc1nc2ccccc2c(=O)n1-c1ccc(NS(=O)(=O)c2ccc(F)cc2F)cc1	Inactive
M	51085855	COc1ccc(OC)c(S(=O)(=O)NCC(c2cccs2)N2CCc3ccccc3C2)c1	Inactive
M	51086244	CN(C)CCCN(C(=O)c1ccc([N+](=O)[O-])s1)c1nc2cc3c(cc2s1)OCCO3.Cl	Inactive
M	51087654	COc1ccc(S(=O)(=O)N2CCOC23CCN(S(=O)(=O)c2ccc(C)cc2)CC3)cc1	Inactive
M	51089576	O=C1CC(NS(=O)(=O)c2cc(F)ccc2F)CN1c1cccc(F)c1	Inactive
M	51090496	O=C(NCC(c1ccco1)N1CCc2ccccc21)c1cccc([N+](=O)[O-])c1	Inactive
M	51107405	O=C(c1ccccc1)N1CCCC(NS(=O)(=O)c2ccccc2)C1	Inactive
M	56314896	Cc1cc(N2CCCC2)ccc1NC(=O)CN1C(=O)NC2(CCCCC2)C1=O	Inactive
M	56316497	O=C(NCCC(=O)N1CCN(c2ccccc2O)CC1)c1ccccc1Cl	Inactive
M	56316581	Cc1ccc(S(=O)(=O)N2CCC(C(=O)NCCCN3CCOCC3)CC2)cc1C	Inactive
M	56316600	CCC1CCc2sc(C(=O)NNC(=O)c3ccncc3)cc2C1	Inactive
M	56316611	COc1ccc(N(C)S(=O)(=O)c2cccc(C(=O)NCC(c3cccs3)N(C)C)c2)cc1	Inactive
M	56316696	Cc1ccccc1CN(C)C(=O)COC(=O)CSc1ccc([N+](=O)[O-])cc1	Inactive
M	56316832	CCCCN(C(=O)c1cccc(-n2cccc2)c1)c1c(N)n(CCCC)c(=O)[nH]c1=O	Inactive
M	56316963	O=C(Nc1ccccc1)C1CCN(S(=O)(=O)c2ccc3c(c2)OCCO3)CC1	Inactive
M	56317712	CSCCC(NC(=O)COc1ccccc1)C(=O)N(C)CC(=O)Nc1c(C)cccc1C	Inactive
M	56321250	CCc1noc(C)c1C(=O)Nc1ccc(S(=O)(=O)N2CCCC(C)C2)cc1	Inactive
M	56321678	O=C(CNc1cccc(S(=O)(=O)N2CCCC2)c1)Nc1cccc(Br)c1	Inactive
M	56321982	COC(=O)c1ccc(CNC(=O)COC(=O)c2ccccc2-c2ccccc2)cc1	Inactive
M	56323207	Cc1csc(=O)n1CC(=O)OCC(=O)NCc1ccc(F)cc1	Inactive
M	56422705	CC(C)OCCCNC(=O)c1c(N)n(CC2CCCO2)c2nc3ccccc3nc12	Inactive
M	56463315	NC[C@H](O)c1ccc(O)c(O)c1.O.O=C(O)C(O)C(O)C(=O)O	Inactive
M	56463526	Nc1cc(C(Cl)=C(Cl)Cl)c(S(N)(=O)=O)cc1S(N)(=O)=O	Inactive
M	57257461	Cc1csc(=O)n1CCC(=O)OCc1nnc(-c2ccc([N+](=O)[O-])cc2)o1	Inactive
M	57258574	O=C(Nc1ccc2c(c1)OCCO2)C1CCCC1	Inactive
M	57259817	O=C(CCN1C(=O)NC2(CCCC2)C1=O)Nc1cccc(S(=O)(=O)N2CCOCC2)c1	Inactive
M	57260229	CCOc1ccc(N2CC(C(=O)NCC(=O)Nc3ccc(F)c(F)c3F)CC2=O)cc1	Inactive
M	57260231	COC(=O)c1cccc(NC(=O)c2cccc(N3C(=O)CCC3=O)c2)c1	Inactive
M	57260702	COc1ccccc1CN(C)C(=O)CN1CCN(CC(=O)Nc2ccccc2Cl)CC1	Inactive
M	57260985	COc1ccccc1CNC(=O)COC(=O)c1ccc([N+](=O)[O-])o1	Inactive
M	57261098	CC(=O)Nc1cccc(NC(=O)c2cc([N+](=O)[O-])ccc2N2CCCCC2)c1	Inactive
M	57262070	CN(C(=O)c1ccc(Cl)cc1)c1ccc(OCC(=O)Nc2cc(C(=O)O)ccc2Cl)cc1	Inactive
M	57262684	COc1ccccc1NS(=O)(=O)c1cc(C(=O)NC2CCN(Cc3ccccc3)CC2)ccc1C.Cl	Inactive
M	57262740	CSCCC(NS(=O)(=O)c1ccccc1F)C(=O)NCC(C)(C)N1CCOCC1	Inactive
M	57262805	O=C(NCC1COc2ccccc2O1)c1ccc(F)c(S(=O)(=O)N2CCOCC2)c1	Inactive
M	57263603	Cc1nc2ccc(NS(=O)(=O)c3c(F)cc(F)cc3Br)cc2s1	Inactive
M	57263700	COc1cc(OC)cc(C(=O)NNC(=O)CNC(=O)c2cccs2)c1	Inactive
M	57264386	CC(Nc1ccc2ccccc2c1)C(=O)N/N=C/c1ccncc1	Inactive
M	57264584	Cc1ccc(NC(=O)C(c2ccccc2)N2CCN(CC(=O)N3CCOCC3)CC2)cc1Cl	Inactive
M	57264899	COc1cccc(C(=O)OC(C)C(=O)NCC2CCCCC2)c1	Inactive
M	57265368	CC(OC(=O)c1[nH]nc2ccccc12)C(=O)Nc1ccccc1[N+](=O)[O-]	Inactive
M	57265586	O=C(CNC(=O)Cc1ccccc1)NCc1cccs1	Inactive
M	57266501	CC(C)(C)N(Cc1ccccc1)C(=O)COC(=O)c1ccc([N+](=O)[O-])o1	Inactive
M	57266594	COc1ccc(S(=O)(=O)N2CCOCC2)cc1C(=O)NCC(c1ccccc1)c1ccccc1	Inactive
M	57266676	CCN(C(=O)COC(=O)c1oc2ccccc2c1C)c1c(N)n(Cc2ccccc2)c(=O)[nH]c1=O	Inactive
M	57266803	O=C(CCOc1ccccc1)N1CCN(S(=O)(=O)c2ccccc2F)CC1	Inactive
M	57267384	Cc1cnc(NC(=O)c2ccc3c(c2)OCCO3)s1	Inactive
M	57268495	CCOc1ccc(NC(=O)CN(C)C(=O)c2cc(C)nc3ccccc23)cc1OCC	Inactive
M	57268764	Cc1ccc(C)c(OCCC(=O)N2CCN(S(=O)(=O)c3cc(F)ccc3F)CC2)c1	Inactive
M	70789348	Cc1ccc(S(=O)(=O)Nc2cc(C(F)(F)F)ccc2C(=O)Nc2nc(-c3ccccc3)cs2)cc1	Inactive
M	70789353	Cc1ccc(S(=O)(=O)Nc2cc(F)ccc2C(=O)Nc2nc(-c3ccccc3)cs2)cc1	Inactive
M	70789358	COc1ccc(-c2csc(NC(=O)c3ccncc3NS(=O)(=O)c3ccc(C)cc3)n2)cc1	Inactive
M	70789360	O=C(Nc1nc(-c2ccccc2)cs1)c1ccncc1NS(=O)(=O)c1ccccc1Cl	Inactive
M	70789361	Cc1ccc(-c2cc(C(=O)Nc3ccc(-n4cccn4)cc3)c3ccccc3n2)cc1C	Inactive
M	70789380	COc1cccc(-c2csc(NC(=O)c3ccncc3NS(=O)(=O)c3ccc(C)cc3)n2)c1	Inactive
M	70789409	Cc1ccccc1S(=O)(=O)Nc1cnccc1C(=O)Nc1nc(-c2ccccc2)cs1	Inactive
M	70789417	Cc1ccc(S(=O)(=O)Nc2cnccc2C(=O)Nc2nc(-c3ccc(-c4ccccc4)cc3)cs2)cc1	Inactive
M	70789448	Cc1ccc(S(=O)(=O)Nc2ncccc2C(=O)Nc2nc(-c3ccccc3)cs2)cc1	Inactive
M	70789451	Cc1ccc(S(=O)(=O)Nc2cnccc2C(=O)Nc2nc(-c3cccc(C)c3)cs2)cc1	Inactive
M	70789467	Cc1cccc(S(=O)(=O)Nc2cnccc2C(=O)Nc2nc(-c3ccccc3)cs2)c1	Inactive
M	70789477	Cc1cc(S(=O)(=O)Nc2cnccc2C(=O)Nc2nc(-c3ccccc3)cs2)c(C)o1	Inactive
M	70789486	Cc1ccc(S(=O)(=O)Nc2cnccc2C(=O)Nc2nc(-c3ccc(F)cc3)cs2)cc1	Inactive
M	70789499	Cc1cc(F)ccc1S(=O)(=O)Nc1cnccc1C(=O)Nc1nc(-c2ccccc2)cs1	Inactive
M	70789519	Cc1ccc(S(=O)(=O)Nc2ccc(Cl)cc2C(=O)Nc2nc(-c3ccccc3)cs2)cc1	Inactive
M	70789539	Cc1ccc(S(=O)(=O)Nc2cnccc2C(=O)Nc2nc(-c3ccccc3)cs2)cc1	Inactive
M	70789540	Cc1ccc(S(=O)(=O)Nc2cnccc2C(=O)Nc2ccncc2)cc1	Inactive
M	70789546	COc1cccc(S(=O)(=O)Nc2cnccc2C(=O)Nc2nc(-c3ccccc3)cs2)c1	Inactive
M	70789547	Cc1ccc(S(=O)(=O)Nc2cc(Cl)ccc2C(=O)Nc2nc(-c3ccccc3)cs2)cc1	Inactive
M	70789556	O=C(Nc1nc(-c2ccccc2)cs1)c1ccncc1NS(=O)(=O)c1ccc(F)cc1	Inactive
M	70789560	O=C(Nc1nc(-c2ccccc2)cs1)c1ccncc1NS(=O)(=O)c1ccccc1	Inactive
M	74373728	CC(=O)c1ccc(S(=O)(=O)N2CCN(C(=O)c3ccc(-n4cncn4)c([N+](=O)[O-])c3)CC2)cc1	Inactive
M	74373788	Cc1ccc([N+](=O)[O-])cc1S(=O)(=O)Nc1ccc(C(=O)N2CCN(C(=O)c3ccco3)CC2)cc1	Inactive
M	74373844	Cc1noc(C)c1COc1ccccc1C(=O)N(C)CC(=O)Nc1ccc(F)c(F)c1F	Inactive
M	85146964	CCOC(=O)[C@H]1[C@H]2COc3ccc(Cl)cc3[C@@H]2N2C(=O)CN(Cc3ccc(C)cc3)C(=O)[C@@]12C	Inactive
M	85147436	O=C(O)C(F)(F)F.Oc1cc(Nc2cccnc2)cc2cccnc12	Inactive
M	85198493	COc1ccc(NS(=O)(=O)c2cc(NC(=O)[C@H](C)NC(N)=O)ccc2N2CCCC2)cc1	Inactive
M	85198535	CCOC(=O)C1=C(COC(=O)c2ccc([N+](=O)[O-])s2)NC(=O)NC1C	Inactive
M	85198557	O=C(COC(=O)c1ccccc1OCc1ccccc1Cl)NC1CCS(=O)(=O)C1	Inactive
M	85198809	O=C(CN1C(=O)NC2(CCc3ccccc32)C1=O)Nc1c(Cl)cccc1Cl	Inactive
M	85198922	CC1CCN(C(=O)Cn2cc(C(F)(F)F)ccc2=O)c2ccccc2S1	Inactive
M	85198965	O=C(COC(=O)c1ccc([N+](=O)[O-])o1)Nc1ccc(N2CCOCC2)cc1	Inactive
M	85198968	O=C(COC(=O)c1ccc([N+](=O)[O-])o1)Nc1ccc(F)cc1	Inactive
M	85198980	O=C(COC(=O)c1ccc([N+](=O)[O-])o1)NC1CCCCC1	Inactive
M	85199413	CCOc1ncccc1C(=O)OC(C)C(=O)Nc1ccc(N2CCOCC2)cc1	Inactive
M	85200059	CN(CC(=O)Nc1ccccc1Cl)C(=O)COC(=O)c1cccs1	Inactive
M	85268654	CN(c1ccccc1)S(=O)(=O)c1cccc(C(=O)OCC(=O)Nc2ccc(C(N)=O)cc2)c1	Inactive
M	85270249	O=C(COC(=O)c1cccc(OC(F)F)c1)Nc1cccc(S(=O)(=O)N2CCCC2)c1	Inactive
M	85270254	CC(=O)Oc1cc(C(=O)OCC(=O)N2CCc3ccccc3C2)cc(OC(C)=O)c1OC(C)=O	Inactive
M	85270399	O=C(OCC(=O)N1CCN(c2ccccc2)CC1)c1ccc([N+](=O)[O-])s1	Inactive
M	85270718	CCCCn1c(N)c(N(CCC(C)C)C(=O)COC(=O)c2ccc([N+](=O)[O-])s2)c(=O)[nH]c1=O	Inactive
M	85270951	CC(=O)Nc1ccc(NC(=O)COC(=O)c2ccc([N+](=O)[O-])o2)cc1	Inactive
M	85271002	O=C(COC(=O)Cc1ccc(S(=O)(=O)N2CCOCC2)s1)Nc1ccc(F)cc1F	Inactive
M	85271286	CC1(C)C(=O)Nc2ccccc2N1C(=O)COC(=O)c1ccc([N+](=O)[O-])o1	Inactive
M	85271602	CC(=O)Nc1ccc(C=NNc2ccc([N+](=O)[O-])cc2S(=O)(=O)Nc2ccccc2C(=O)O)cc1	Inactive
M	85790901	C[C@@H](CO)N1C[C@@H](C)[C@@H](CN(C)Cc2ccccc2)Oc2ccc(N(C)C)cc2CC1=O	Inactive
M	87341695	O=C1c2ccccc2[C@@H]2C[C@@H](O)[C@H](Nc3cccc4ccccc34)CCN12	Inactive
M	87349102	CCC(=O)Nc1c(C#N)c2nc3ccccc3nc2n1-c1ccc(C)cc1	Inactive
M	89852618	COc1cc(N)c2ncccc2c1Cl	Inactive
M	89853909	C=C1[C@H](C)CN[C@H]1CCO	Inactive
M	89853975	NNC(=O)CC1=NNC(=O)C1	Inactive
M	89854641	O=C(ONC(=O)C1CCCCC1C(=O)NOC(=O)c1ccccc1)c1ccccc1	Inactive
M	89854956	Oc1c(CN2CCCCC2)ccc2cccnc12	Inactive
M	89854965	CN1C(=O)NC(=O)C(N=Nc2ccc(Cl)cc2)C1=O	Inactive
M	92763812	O=C(NNC(=O)c1ccccc1O)c1ccccc1O	Inactive
M	92764382	COP(=O)(OC)c1ccc(NCc2cc(O)ccc2O)cc1	Inactive
M	92764611	CC(C)CN1CCC(CN2CCNC(=O)C2=O)CC1	Inactive
M	93576603	COc1cc(N)c(Cl)cc1C(=O)NC1CCN(Cc2ccccc2)CC1.O=C([O-])/C=C\C(=O)[O-]	Inactive
M	93577203	CC(N)c1ccccc1.O=C(O)C1C=Cc2ccccc2N1C(=O)c1ccccc1	Inactive
M	99355741	O=Cc1cscc1[B-](F)(F)F.[K+]	Inactive
M	99356521	O=C(OCc1ccccc1)N1CCCC2CC1c1ccccc12	Inactive
M	99358079	CN1C(=O)CCS(=O)(=O)C1c1ccc(Cl)c(Cl)c1	Inactive
M	99358900	C#CCOc1ccc(CNC[C@H]2O[C@@H](n3ccc(N)nc3=O)[C@H](O)[C@@H]2O)cc1	Inactive
M	99359005	C[C@H]1CN([C@H](C)CO)C(=O)CCCn2nncc2CO[C@@H]1CN(C)C(=O)c1ccncc1	Inactive
M	99359254	O=C(Nc1ccccc1)c1nc[nH]c1C(=O)Nc1ccccc1F	Inactive
M	99360152	O=C(O)C(F)(F)F.O=C1[C@H]2[C@@H](C(=O)N1Cc1ccccc1)[C@@H](c1ccccc1)N[C@]21CCCN(CC2CCCCC2)C1=O	Inactive
M	99360649	N#CC1C(=O)Nc2cccnc21	Inactive
M	99454229	CN1CCN(c2ccc(CNC(=O)C3Cc4c(-c5ccc6c(c5)OCO6)ccnc4O3)cc2)CC1	Inactive
M	99454262	CC(C)CNC(=O)C1(C)CCCCCN1C(=O)c1cccnc1	Inactive
M	99454467	CCc1nc2c(OCc3ccc(C(=O)OC)cc3)cccn2c1N(C)C(=O)c1ccc(C)cc1	Inactive
M	99454535	c1ccc(CCNc2ccc3ncc(-c4cccc5ccccc45)n3n2)nc1	Inactive
M	99454693	C=CCOc1cccn2c(N(C=O)Cc3ccccc3)c(CC)nc12	Inactive
M	99455854	OCc1ccccc1-c1nc(NCc2ccccc2)nc2ccsc12	Inactive
M	99456053	CC1(Oc2cnc(Cl)c3ccccc23)CCN(Cc2ccc(OC(F)(F)F)cc2)C1	Inactive
M	99456542	CC(C)CNC(=O)C1(C)CCCN1C(=O)Cc1cccc2ccccc12	Inactive
M	99456611	CSc1ccc(CN2CCC2(C)C(=O)Nc2cccc(NS(C)(=O)=O)c2)cc1	Inactive
M	99456968	O=C(COC(=O)c1ccc([N+](=O)[O-])o1)Nc1ccc2c(c1)OC(F)(F)O2	Inactive
M	99494433	COCCNc1nc(Nc2ccccc2Cl)c2sc(-c3ccccc3)cc2n1	Inactive
M	99495454	CC(C)c1ccc(C(=O)N2CCCC(c3cc(C(=O)Nc4ccccc4Cl)no3)C2)cc1	Inactive
M	99495538	Cc1ccn2c(S)nnc2c1	Inactive
M	99495644	O=C1Cc2cc([S+](=O)([O-])N3CCN(c4ccc(C(=O)O)cc4)CC3)ccc2N1	Inactive
M	103050481	CC1CC(C)CN(S(=O)(=O)c2ccc(F)c(C(=O)NC3CCCCC3C)c2)C1	Inactive
M	103060514	Cc1ccc(C(=O)NCC(=O)N(C)Cc2ccccc2C)s1	Inactive
M	103073991	CS(=O)(=O)c1ccc(Nc2nc(C(N)COCc3ccccc3)cs2)cc1	Inactive
M	103074158	COc1ccc(OCCN2CCC(C(=O)NC(c3ccccn3)c3ccccc3OC)CC2)cc1	Inactive
M	103075195	COc1cc(-c2nnc(COC(=O)c3ccc([N+](=O)[O-])o3)o2)cc(OC)c1OC	Inactive
M	103075639	O=C(Nc1ccc2c(c1)OCO2)C1Cc2c(-c3ccc4c(c3)OCO4)ccnc2O1	Inactive
M	103075949	OC(c1ccc(F)cc1)c1nc(-c2ccccc2F)c[nH]1	Inactive
M	103076440	Cc1ccc(C)c(N2N=C(C(=O)OCc3nnc(-c4ccccc4Br)o3)CCC2=O)c1	Inactive
M	103076495	COC(=O)CN1C(=O)COc2ccc(S(=O)(=O)N3CCCCC3)cc21	Inactive
M	103158702	O=C(NCCc1ccccc1)c1cccc2c(-c3ccc(F)c(F)c3)coc12	Inactive
M	103158848	CCC(=O)N1CCC1(C)C(=O)Nc1ccc2c(c1)CCN2C(C)=O	Inactive
M	103158924	CC(C)CNC(=O)c1cccc2c(-c3ccc(F)c(F)c3)coc12	Inactive
M	103159002	Cc1cccc(-n2c(C)nc3cc(C(=O)NCCN4CCOCC4)ccc32)c1	Inactive
M	103159382	CC(C)NC(=O)C1(C)CCN1C(=O)c1ccc2c(c1)OCO2	Inactive
M	103163186	COc1cccc(C(NC(=O)C2CCN(CCCOc3ccccc3)CC2)c2ccccn2)c1	Inactive
M	103163351	Cc1ccccc1OC1(C)CCN(Cc2ccc(-c3ccccn3)cc2)C1	Inactive
M	103163523	CCC(=O)N1CCC1(C)C(=O)Nc1cccc2cccnc12	Inactive
M	121284858	CN1CCN(c2cc(CNC[C@H]3O[C@@H](n4cnc5c(O)nc(N)nc54)[C@H](O)[C@@H]3O)ccc2F)CC1	Inactive
M	121285026	CCCCn1nnnc1C(CCSC)N1CCC(n2c(O)nc3ccccc32)CC1	Inactive
M	121285725	Cc1n[nH]cc1Nc1c(C(C)C)cccc1C(C)C	Inactive
M	121285937	Cc1ccc(-c2nc3ccc(Cl)cn3c2Cc2ccsc2)cc1	Inactive
M	121286177	O=C(NC1CCCCC1)C(c1ccnc2ccccc12)N1CCc2ccccc2C1	Inactive
M	124753541	CCCCCn1nnnc1-c1nc2cc(C)c(C)cc2nc1O	Inactive
M	124754196	C#CCNC(=O)C[C@@H]1C[C@@]2(C(=O)OCC)CCC=C2N(Cc2ccc(Cl)cc2Cl)C1=O	Inactive
M	125305255	COC(=O)C[C@@H]1CC[C@H](NC(=O)c2ccc3c(c2)OCO3)[C@@H](CO)O1	Inactive
M	125305956	CCC(C)CN1C(=O)CN(S(C)(=O)=O)CC1(C)C(=O)Nc1ccc2c(c1)OCCO2	Inactive
M	131415639	COc1ccccc1C#Cc1ccc2c(c1)O[C@@H](CN(C)C)[C@@H](C)CN([C@@H](C)CO)S2(=O)=O	Inactive
M	131424197	C[C@@H]1CN([C@H](C)CO)C(=O)c2cc(Br)cnc2O[C@H]1CN(C)CC1CCCC1	Inactive
M	131427257	C[C@H]1CN([C@@H](C)CO)C(=O)CCCn2cc(nn2)CO[C@@H]1CN(C)C(=O)CCC(F)(F)F	Inactive
M	131427861	CCCC(=O)Nc1ccc2c(c1)OC[C@@H](C)NC[C@@H](C)[C@@H](OC)CN(C)C2=O	Inactive
M	131427863	CCCC(=O)Nc1ccc2c(c1)OC[C@@H](C)NC[C@H](C)[C@@H](OC)CN(C)C2=O	Inactive
M	131427894	COCC(=O)Nc1ccc2c(c1)OC[C@@H](C)N(CC1CC1)C[C@H](C)[C@@H](OC)CN(C)C2=O	Inactive
M	131427910	COCC(=O)Nc1ccc2c(c1)OC[C@H](C)N(CC1CC1)C[C@@H](C)[C@@H](OC)CN(C)C2=O	Inactive
M	131427935	CCCC(=O)Nc1ccc2c(c1)OC[C@H](C)N(Cc1ccc(F)cc1)C[C@@H](C)[C@H](OC)CN(C)C2=O	Inactive
M	131427937	COCC(=O)Nc1ccc2c(c1)OC[C@H](C)N(CC1CC1)C[C@H](C)[C@H](OC)CN(C)C2=O	Inactive
M	131427968	CCCC(=O)Nc1ccc2c(c1)OC[C@@H](C)N(Cc1ccc(F)cc1)C[C@H](C)[C@@H](OC)CN(C)C2=O	Inactive
M	131427992	CCCC(=O)Nc1ccc2c(c1)OC[C@H](C)NC[C@@H](C)[C@@H](OC)CN(C)C2=O	Inactive
M	131428009	CCCC(=O)Nc1ccc2c(c1)OC[C@@H](C)NC[C@H](C)[C@H](OC)CN(C)C2=O	Inactive
M	131428012	CCCC(=O)Nc1ccc2c(c1)OC[C@H](C)N(Cc1ccc(F)cc1)C[C@H](C)[C@@H](OC)CN(C)C2=O	Inactive
M	131428028	COCC(=O)Nc1ccc2c(c1)OC[C@@H](C)N(CC1CC1)C[C@@H](C)[C@H](OC)CN(C)C2=O	Inactive
M	131428041	COCC(=O)Nc1ccc2c(c1)OC[C@@H](C)N(CC1CC1)C[C@@H](C)[C@@H](OC)CN(C)C2=O	Inactive
M	131428094	CCCC(=O)Nc1ccc2c(c1)OC[C@H](C)NC[C@H](C)[C@H](OC)CN(C)C2=O	Inactive
M	131428100	CCCC(=O)Nc1ccc2c(c1)OC[C@@H](C)N(Cc1ccc(F)cc1)C[C@@H](C)[C@@H](OC)CN(C)C2=O	Inactive
M	131428102	COCC(=O)Nc1ccc2c(c1)OC[C@@H](C)N(CC1CC1)C[C@H](C)[C@H](OC)CN(C)C2=O	Inactive
M	131428133	COCC(=O)Nc1ccc2c(c1)OC[C@H](C)N(CC1CC1)C[C@@H](C)[C@H](OC)CN(C)C2=O	Inactive
M	131428269	CCC(=O)N1C[C@H](C)[C@H](OC)CN(C)C(=O)c2ccc(NC(=O)c3ccccc3)cc2OC[C@H]1C	Inactive
M	131428851	CCC(=O)Nc1ccc2c(c1)OC[C@@H](C)N(C(=O)COC)C[C@H](C)[C@@H](OC)CN(C)C2=O	Inactive
M	131429106	CCCC(=O)Nc1ccc2c(c1)OC[C@H](C)N(CCC)C[C@H](C)[C@@H](OC)CN(C)C2=O	Inactive
M	131429296	CO[C@H]1CN(C)C(=O)c2ccc(NC(=O)c3ccccc3)cc2OC[C@@H](C)N(C(=O)C2CC2)C[C@H]1C	Inactive
M	131429297	CO[C@@H]1CN(C)C(=O)c2ccc(NC(=O)c3ccccc3)cc2OC[C@H](C)N(C(=O)C2CC2)C[C@@H]1C	Inactive
M	131429298	CO[C@H]1CN(C)C(=O)c2ccc(NC(=O)c3ccccc3)cc2OC[C@H](C)N(C(=O)C2CC2)C[C@H]1C	Inactive
M	131429299	CO[C@@H]1CN(C)C(=O)c2ccc(NC(=O)c3ccccc3)cc2OC[C@@H](C)N(C(=O)C2CC2)C[C@@H]1C	Inactive
M	131429300	CO[C@H]1CN(C)C(=O)c2ccc(NC(=O)c3ccccc3)cc2OC[C@@H](C)N(C(=O)C2CC2)C[C@@H]1C	Inactive
M	131429301	CO[C@@H]1CN(C)C(=O)c2ccc(NC(=O)c3ccccc3)cc2OC[C@H](C)N(C(=O)C2CC2)C[C@H]1C	Inactive
M	131429303	CO[C@H]1CN(C)C(=O)c2ccc(NC(=O)C3CC3)cc2OC[C@@H](C)N(Cc2cccc(F)c2)C[C@H]1C	Inactive
M	131429304	CO[C@@H]1CN(C)C(=O)c2ccc(NC(=O)C3CC3)cc2OC[C@H](C)N(Cc2cccc(F)c2)C[C@@H]1C	Inactive
M	131429305	CO[C@H]1CN(C)C(=O)c2ccc(NC(=O)C3CC3)cc2OC[C@H](C)N(Cc2cccc(F)c2)C[C@H]1C	Inactive
M	131429306	CO[C@@H]1CN(C)C(=O)c2ccc(NC(=O)C3CC3)cc2OC[C@@H](C)N(Cc2cccc(F)c2)C[C@@H]1C	Inactive
M	131429307	CO[C@H]1CN(C)C(=O)c2ccc(NC(=O)C3CC3)cc2OC[C@@H](C)N(Cc2cccc(F)c2)C[C@@H]1C	Inactive
M	131429308	CO[C@@H]1CN(C)C(=O)c2ccc(NC(=O)C3CC3)cc2OC[C@H](C)N(Cc2cccc(F)c2)C[C@H]1C	Inactive
M	131429530	CCC(=O)Nc1ccc2c(c1)OC[C@H](C)N(C(=O)C1CC1)C[C@@H](C)[C@@H](OC)CN(C)C2=O	Inactive
M	131429531	CCC(=O)Nc1ccc2c(c1)OC[C@H](C)N(C(=O)C1CC1)C[C@H](C)[C@@H](OC)CN(C)C2=O	Inactive
M	131429644	CO[C@@H]1CN(C)C(=O)c2ccc(NC(=O)C3CC3)cc2OC[C@@H](C)N(CC2CCOCC2)C[C@@H]1C	Inactive
M	131429645	CO[C@H]1CN(C)C(=O)c2ccc(NC(=O)C3CC3)cc2OC[C@@H](C)N(CC2CCOCC2)C[C@@H]1C	Inactive
M	131429646	CO[C@@H]1CN(C)C(=O)c2ccc(NC(=O)C3CC3)cc2OC[C@H](C)N(CC2CCOCC2)C[C@H]1C	Inactive
M	131430205	CCC(=O)Nc1ccc2c(c1)OC[C@@H](C)N(Cc1ccccc1)C[C@@H](C)[C@@H](OC)CN(C)C2=O	Inactive
M	131430433	CCC(=O)Nc1ccc2c(c1)OC[C@@H](C)NC[C@@H](C)[C@@H](OC)CN(C)C2=O	Inactive
M	131430847	CO[C@@H]1CN(C)C(=O)c2ccc(NC(C)=O)cc2OC[C@H](C)N(C(=O)CC2CC2)C[C@@H]1C	Inactive
M	131430848	CO[C@H]1CN(C)C(=O)c2ccc(NC(C)=O)cc2OC[C@H](C)N(C(=O)CC2CC2)C[C@H]1C	Inactive
M	131430849	CO[C@@H]1CN(C)C(=O)c2ccc(NC(C)=O)cc2OC[C@@H](C)N(C(=O)CC2CC2)C[C@@H]1C	Inactive
M	131430925	CCCC(=O)Nc1ccc2c(c1)OC[C@@H](C)N(C(=O)CC)C[C@@H](C)[C@@H](OC)CN(C)C2=O	Inactive
M	131431069	CCCN1C[C@@H](C)[C@@H](OC)CN(C)C(=O)c2ccc(NC(=O)c3ccccc3)cc2OC[C@H]1C	Inactive
M	131431070	CCCN1C[C@H](C)[C@H](OC)CN(C)C(=O)c2ccc(NC(=O)c3ccccc3)cc2OC[C@@H]1C	Inactive
M	131431071	CCCN1C[C@@H](C)[C@@H](OC)CN(C)C(=O)c2ccc(NC(=O)c3ccccc3)cc2OC[C@@H]1C	Inactive
M	131431072	CCCN1C[C@H](C)[C@H](OC)CN(C)C(=O)c2ccc(NC(=O)c3ccccc3)cc2OC[C@H]1C	Inactive
M	131431073	CCCN1C[C@H](C)[C@@H](OC)CN(C)C(=O)c2ccc(NC(=O)c3ccccc3)cc2OC[C@H]1C	Inactive
M	131431074	CCCN1C[C@@H](C)[C@H](OC)CN(C)C(=O)c2ccc(NC(=O)c3ccccc3)cc2OC[C@@H]1C	Inactive
M	131431198	CO[C@H]1CN(C)C(=O)c2ccc(NC(=O)C3CC3)cc2OC[C@@H](C)N(Cc2ccccc2)C[C@H]1C	Inactive
M	131431199	CO[C@@H]1CN(C)C(=O)c2ccc(NC(=O)C3CC3)cc2OC[C@H](C)N(Cc2ccccc2)C[C@@H]1C	Inactive
M	131431200	CO[C@H]1CN(C)C(=O)c2ccc(NC(=O)C3CC3)cc2OC[C@H](C)N(Cc2ccccc2)C[C@H]1C	Inactive
M	131431201	CO[C@@H]1CN(C)C(=O)c2ccc(NC(=O)C3CC3)cc2OC[C@@H](C)N(Cc2ccccc2)C[C@@H]1C	Inactive
M	131431202	CO[C@@H]1CN(C)C(=O)c2ccc(NC(=O)C3CC3)cc2OC[C@@H](C)N(Cc2ccccc2)C[C@H]1C	Inactive
M	131431203	CO[C@H]1CN(C)C(=O)c2ccc(NC(=O)C3CC3)cc2OC[C@@H](C)N(Cc2ccccc2)C[C@@H]1C	Inactive
M	131431204	CO[C@@H]1CN(C)C(=O)c2ccc(NC(=O)C3CC3)cc2OC[C@H](C)N(Cc2ccccc2)C[C@H]1C	Inactive
M	131432199	COc1ccccc1C(=O)Nc1ccc2c(c1)OC[C@@H](C)N(CC1CC1)C[C@@H](C)[C@H](OC)CN(C)C2=O	Inactive
M	131432200	COc1ccccc1C(=O)Nc1ccc2c(c1)OC[C@@H](C)N(CC1CC1)C[C@@H](C)[C@@H](OC)CN(C)C2=O	Inactive
M	131432201	COc1ccccc1C(=O)Nc1ccc2c(c1)OC[C@H](C)N(CC1CC1)C[C@H](C)[C@H](OC)CN(C)C2=O	Inactive
M	131432202	COc1ccccc1C(=O)Nc1ccc2c(c1)OC[C@H](C)N(CC1CC1)C[C@@H](C)[C@@H](OC)CN(C)C2=O	Inactive
M	131432203	COc1ccccc1C(=O)Nc1ccc2c(c1)OC[C@@H](C)N(CC1CC1)C[C@H](C)[C@H](OC)CN(C)C2=O	Inactive
M	131432204	COc1ccccc1C(=O)Nc1ccc2c(c1)OC[C@@H](C)N(CC1CC1)C[C@H](C)[C@@H](OC)CN(C)C2=O	Inactive
M	131432205	COc1ccccc1C(=O)Nc1ccc2c(c1)OC[C@H](C)N(CC1CC1)C[C@@H](C)[C@H](OC)CN(C)C2=O	Inactive
M	131432233	CCCN1C[C@@H](C)[C@@H](OC)CN(C)C(=O)c2ccc(NC(=O)CC)cc2OC[C@H]1C	Inactive
M	131432234	CCCN1C[C@H](C)[C@H](OC)CN(C)C(=O)c2ccc(NC(=O)CC)cc2OC[C@@H]1C	Inactive
M	131432235	CCCN1C[C@@H](C)[C@@H](OC)CN(C)C(=O)c2ccc(NC(=O)CC)cc2OC[C@@H]1C	Inactive
M	131432236	CCCN1C[C@H](C)[C@H](OC)CN(C)C(=O)c2ccc(NC(=O)CC)cc2OC[C@H]1C	Inactive
M	131432237	CCCN1C[C@H](C)[C@@H](OC)CN(C)C(=O)c2ccc(NC(=O)CC)cc2OC[C@@H]1C	Inactive
M	131432238	CCCN1C[C@H](C)[C@@H](OC)CN(C)C(=O)c2ccc(NC(=O)CC)cc2OC[C@H]1C	Inactive
M	131432239	CCCN1C[C@@H](C)[C@H](OC)CN(C)C(=O)c2ccc(NC(=O)CC)cc2OC[C@@H]1C	Inactive
M	131432240	CCC(=O)Nc1ccc2c(c1)OC[C@@H](C)N(C(=O)CC)C[C@@H](C)[C@@H](OC)CN(C)C2=O	Inactive
M	131432241	CCC(=O)Nc1ccc2c(c1)OC[C@H](C)N(C(=O)CC)C[C@H](C)[C@H](OC)CN(C)C2=O	Inactive
M	131432242	CCC(=O)Nc1ccc2c(c1)OC[C@H](C)N(C(=O)CC)C[C@@H](C)[C@@H](OC)CN(C)C2=O	Inactive
M	131432243	CCC(=O)Nc1ccc2c(c1)OC[C@@H](C)N(C(=O)CC)C[C@H](C)[C@H](OC)CN(C)C2=O	Inactive
M	131432244	CCC(=O)Nc1ccc2c(c1)OC[C@@H](C)N(C(=O)CC)C[C@@H](C)[C@H](OC)CN(C)C2=O	Inactive
M	131432245	CCC(=O)Nc1ccc2c(c1)OC[C@@H](C)N(C(=O)CC)C[C@H](C)[C@@H](OC)CN(C)C2=O	Inactive
M	131432246	CCC(=O)Nc1ccc2c(c1)OC[C@H](C)N(C(=O)CC)C[C@@H](C)[C@H](OC)CN(C)C2=O	Inactive
M	131433272	CO[C@@H]1CN(C)C(=O)c2ccc(NC(=O)C3CC3)cc2OC[C@@H](C)N(C)C[C@H]1C	Inactive
M	131433388	CO[C@H]1CN(C)C(=O)c2cc(NC(=O)C3CC3)ccc2OC[C@H](C)N(C(=O)c2ccccc2)C[C@H]1C	Inactive
M	131434512	O=C(NC1CCCCC1)N[C@H]1C=C[C@@H](CC(=O)N2CCOCC2)O[C@@H]1CO	Inactive
M	131434722	NCC[C@@H]1CC[C@H](NC(=O)c2ccccc2F)[C@@H](CO)O1	Inactive
M	131435983	C[C@@H](NC(=O)C[C@@H]1CC[C@@H](NC(=O)CN2CCOCC2)[C@@H](CO)O1)c1ccccc1	Inactive
M	131436105	O=C(C[C@@H]1C=C[C@H](NC(=O)C2CC2)[C@H](CO)O1)Nc1nccs1	Inactive
M	131436833	O=C(Cc1ccccn1)NCC[C@@H]1CC[C@@H](NC(=O)c2ccccc2F)[C@H](CO)O1	Inactive
M	131439069	O=C(C[C@H]1C=C[C@H](NC(=O)c2ccccc2)[C@H](CO)O1)NCCc1ccncc1	Inactive
M	131439268	O=C(C[C@@H]1C=C[C@@H](NC(=O)c2ccc(F)cc2)[C@@H](CO)O1)NCc1ccncn1	Inactive
M	131440234	COc1ccccc1S(=O)(=O)N[C@@H]1C=C[C@@H](CC(=O)N2CCOCC2)O[C@H]1CO	Inactive
M	131442733	CN(C)c1ccc2c(c1)[C@@H]1C[C@@H](CC(=O)NCc3ccccn3)O[C@@H](CO)[C@@H]1O2	Inactive
M	131444864	O=C(Nc1ccc2c(c1)[C@H]1C[C@H](CC(=O)N3CCCCC3)O[C@@H](CO)[C@H]1O2)Nc1ccccc1F	Inactive
M	131445080	O=C(C[C@@H]1C[C@H]2c3cc(NC(=O)Nc4ccccc4F)ccc3O[C@H]2[C@H](CO)O1)NC1CCCC1	Inactive
M	131446416	N#C[C@@H]1[C@H](c2ccc(C3=CCCCC3)cc2)[C@@H](CO)N1S(=O)(=O)c1ccccc1	Inactive
M	131450074	COCC(=O)N1[C@@H]2CN(C(=O)Nc3ccccc3F)c3ccccc3[C@@H]2[C@@H]1CO	Inactive
M	131451180	COC(=O)C[C@H]1CC[C@@H]2[C@H](COc3ccc(NC(=O)c4cnccn4)cc3C(=O)N2C)O1	Inactive
M	131454107	O=C(O)C[C@H]1CC[C@H]2[C@@H](COC[C@H](O)CN2S(=O)(=O)c2ccc(Oc3ccccc3)cc2)O1	Inactive
M	131457132	COC(=O)[C@H]1[C@H](CO)[C@H]2Cn3c(cccc3=O)[C@H]2N1CC1CCOCC1	Inactive
M	131457133	COC(=O)[C@@H]1[C@@H](CO)[C@@H]2Cn3c(cccc3=O)[C@@H]2N1CC1CCOCC1	Inactive
M	131457566	O=C([C@H]1[C@H](CO)[C@H]2Cn3c(cccc3=O)[C@H]2N1Cc1cc(F)ccc1F)N1CCOCC1	Inactive
M	131457567	O=C([C@@H]1[C@@H](CO)[C@@H]2Cn3c(cccc3=O)[C@@H]2N1Cc1cc(F)ccc1F)N1CCOCC1	Inactive
M	131458760	CCCNC(=O)[C@@H]1[C@@H](CO)[C@@H]2Cn3c(ccc(-c4ccccc4)c3=O)[C@@H]2N1CC1CC1	Inactive
M	131463246	OC[C@H]1[C@H](c2ccc(-c3ccc(F)cc3)cc2)[C@@H]2CN(Cc3cccnc3)CCCCN12	Inactive
M	131464208	OC[C@H]1[C@H](c2ccc(-c3ccccc3F)cc2)[C@H]2CN(Cc3cccnc3)CCCCN21	Inactive
M	134214802	CN1CCCCC(NC(=O)COCc2ccccc2)C1=O	Inactive
M	144191240	COc1cccc(S(=O)(=O)N2C[C@H]3N[C@@H](C2)[C@H]3c2ccc(-c3ccccc3C)cc2)c1	Inactive
M	144193541	O=C(NC[C@@H]1CC[C@@H]2[C@@H](CN2S(=O)(=O)c2ccccc2[N+](=O)[O-])O1)C1CCOCC1	Inactive
M	144194408	O=C([C@H]1[C@H](CO)[C@H]2Cn3c(cccc3=O)[C@H]2N1Cc1ccccn1)N1CCC(Cc2ccccc2)CC1	Inactive
M	144197949	C/C=C/c1ccc([C@@H]2[C@H](CO)N(C(=O)C3CCCC3)C23CN(S(C)(=O)=O)C3)cc1	Inactive
M	144198297	CC(C)NC(=O)N1[C@H](CO)[C@@H](c2ccccc2)C12CN(C(=O)Cc1cccnc1)C2	Inactive
M	144198581	CC(C)(O)c1cn([C@@H]2C[C@@H]3O[C@@H](CO)CC[C@@H]3O[C@@H]2CCc2ccc(-c3ccncc3)cc2)nn1	Inactive
M	144199054	CCCC(=O)Nc1ccc2c(c1)OC[C@@H](C)N(C)C[C@@H](C)[C@H](OC)CN(C)C2=O	Inactive
M	144199290	CO[C@@H]1CN(C)C(=O)c2ccc(NC(C)=O)cc2OC[C@@H](C)NC[C@@H]1C	Inactive
T	22403915	CCOc1ccc(C(=O)c2cc([N+](=O)[O-])ccc2N2CCOCC2)cc1	Inactive
T	26662094	COc1ccc(C2c3ccc(O)cc3Oc3ncn4nc(-c5cccnc5)nc4c32)cc1OC	Inactive
T	26662136	CCN(CC)c1ccc(/C=N/NC(=O)Cc2ccc(OC)c(OC)c2)cc1	Inactive
T	26662246	CCC(C)NC(=O)C1c2ccccc2Oc2ccccc21	Inactive
T	26664091	CC1(C)Cc2c(c(N3CCOCC3)nc3sc4c(NCC5CCCO5)nnnc4c23)CS1	Inactive
T	26664910	CCCCNC(=O)Nc1nc[nH]n1	Inactive
T	26665237	C#CCSc1nnnn1-c1ccc(Br)c(C)c1	Inactive
T	26666066	N=C(NOC(=O)Cc1cccs1)c1ccc(Cl)cc1	Inactive
T	26667201	NC(=O)c1sc2nc3c(cc2c1N)CCCCCC3	Inactive
T	26667328	Br.COc1ccc(-c2csc(C3CCOC(C)C3)n2)cc1	Inactive
T	26668725	COc1ccc(OC)c(-c2csc3nnc(SCC(=O)Nc4ccc(NC(C)=O)cc4)n23)c1	Inactive
T	26669440	COc1cc(CN/C(C)=C2/C(=O)NC(=O)N(C3CCCCC3)C2=O)cc(OC)c1	Inactive
T	26669586	NNC(=O)/C(O)=C\C1=NC2(CCCC2)Cc2ccccc21	Inactive
T	26669812	Cc1ccc(S(=O)(=O)N2CCN(C(=O)Cn3nc(C(=O)O)c4ccccc4c3=O)CC2)cc1	Inactive
T	26671061	CC1(NC(=S)Nc2ccc(NC(=S)NC3(C)CCS(=O)(=O)C3)cc2)CCS(=O)(=O)C1	Inactive
T	26725427	COC/C=C/C1=CC2=CC(=O)C(C)(OC(=O)c3cnc4ccccc4n3)C(=O)C2=CN1CCCCO	Inactive
T	26725630	O=C1NC(=S)N(C2CC2)C(=O)/C1=C/NCc1ccc(F)cc1	Inactive
T	26727033	O=C1NC(=O)/C(=C/c2ccc(OS(=O)(=O)c3ccc(F)cc3F)cc2)N1	Inactive
T	26728384	C[C@H](NC(=O)OCc1ccccc1)C(=O)NNC(=O)[C@H](C)NC(=O)OCc1ccccc1	Inactive
T	26728879	CCOC(=O)C1CCN(C(=O)c2cccnc2Oc2ccc(Cl)cc2)CC1	Inactive
T	26729297	CC(C)(C)c1n[nH]c(Sc2ccc([N+](=O)[O-])cn2)n1	Inactive
T	26729999	CN(C)/C(=N\O)c1c(Cl)cccc1Cl	Inactive
T	26730713	N=C(NNC(=O)Nc1ccc(Cl)cc1)c1ccccn1	Inactive
T	26731043	CC(=O)Nc1ccc(S(=O)(=O)NC2CCS(=O)(=O)C2)cc1Cl	Inactive
T	26731938	CCN1CCN(Cc2ccc(NC(=O)c3cc(NC(=O)c4cc5cccc(OC)c5o4)cc(OC)c3)cc2C(F)(F)F)CC1	Inactive
T	26732106	COc1cc(O)c(C(CCN2CCCCC2)c2cc(OC)c(OC)c(OC)c2)c(OC)c1	Inactive
T	47194180	O=C(C[n+]1ccccc1)Nc1ccccc1	Inactive
T	47194995	Cc1ccccc1NC(=O)NCc1ccccn1	Inactive
T	47195349	CS(=O)(=O)N(CC(=O)Nc1ccc(Br)cc1F)C1CCCCC1	Inactive
T	47195825	O=C(CC(=O)c1ccccc1)Nc1ccccc1	Inactive
T	47195826	CCOCCCNC(=O)c1ccc(C2SCC(=O)N2Cc2ccccc2)cc1	Inactive
T	47196333	COc1ccc(OCC(O)CNC2CCCC2)cc1.Cl	Inactive
T	47196361	Cc1ccc(C(C)NC(=O)c2ccc3c(c2)OCCO3)cc1C	Inactive
T	47197561	CN(C)S(=O)(=O)N1CCc2ccc(NC(=O)c3ccc(C(F)(F)F)cc3)cc2C1	Inactive
T	47198475	CCC1CCC(N2CCN(c3ccc([N+](=O)[O-])cc3)CC2)CC1	Inactive
T	47199534	O=C(COc1ccc(Cl)cc1)N1CCCCCCC1	Inactive
T	47199727	Cc1ccc(C(=O)NCCC(=O)Nc2ccccc2C)cc1	Inactive
T	47199801	CCOC(=O)C1(CCOc2ccccc2)CCN(Cc2ccc(O)cc2)CC1	Inactive
T	47201043	COc1cc2c(cc1OC)C(c1ccc(Br)cc1)N(C(=O)c1ccccc1C(=O)O)CC2	Inactive
T	47201552	CN(C(=O)c1ccco1)c1ccccc1C(=O)O	Inactive
T	47201654	COc1ccc(NC(=O)CCCc2ccc(OC)c(C)c2)cc1	Inactive
T	47201843	CC(c1ccccc1)C1CC(=O)N(c2ccccc2)C1=O	Inactive
T	47201871	Cc1cc(C)c(OCCCNCc2ccccc2)c(Br)c1.O=C(O)C(=O)O	Inactive
T	47202113	C#CCOc1c(/C=C\c2nc(O)c([N+](=O)[O-])c(O)n2)cc(Br)cc1OC	Inactive
T	47202726	CC1(C)CC(=O)C=C(NCCc2ccccc2)C1	Inactive
T	47204155	Cn1c(Br)nc2c1c(=O)n(Cc1ccccc1)c(=O)n2C	Inactive
T	49640628	O=C(NCc1ccccc1)C1=C[C@@H](c2ccc3c(c2)OCO3)C[C@@H](OCc2ccc(CO)cc2)O1	Inactive
T	49641882	CCCOc1ccc(/C=N/n2nnnc2N)cc1OC	Inactive
T	49642270	COc1ccccc1C(=O)NNC(=O)c1cccc(C)c1	Inactive
T	49642431	COCCn1c(N2CCCC2)nc2c1c(=O)[nH]c(=O)n2C	Inactive
T	49642844	Cc1csc(NC(=O)c2cccnc2)n1	Inactive
T	49643071	COc1ccc(C(=O)NCCSCc2cccc(Cl)c2)cc1OC	Inactive
T	49643679	CC(=O)N1CCN(c2ccc(NC(=O)c3cc4ccccc4o3)cc2)CC1	Inactive
T	49643745	Cc1cccc(NC(=O)C[n+]2ccc(N(C)C)cc2)c1.[Cl-]	Inactive
T	49643905	COc1ccccc1NC(=O)N1CCCC1C(=O)NCc1ccccc1Cl	Inactive
T	49645023	O=C(C1=C(O)C(=O)N(CCCO)C1c1ccc(Br)cc1)c1ccc(Br)cc1	Inactive
T	49645072	COc1ccc(N2C(=O)c3ccc(C(=O)Nc4ccccc4OC)cc3C2=O)cc1	Inactive
T	49647438	COc1ccc(-c2nc(N)nc(C)c2-c2ccc(Cl)cc2)c(O)c1	Inactive
T	49648288	CCC(C)(CC(=O)Nc1nccs1)c1ccccc1	Inactive
T	49648985	O=C(Cc1ccccc1)c1c[nH]c(C(=O)C(Cl)(Cl)Cl)c1	Inactive
T	49664981	COc1ccccc1C1c2ccc3ccccc3c2Oc2ncn(CCN(C)C)c(=N)c21	Inactive
T	49664997	C[C@@H]1C(=O)O[C@H]2C[C@@]34[C@H]5C[C@@H](C(C)(C)C)[C@]36[C@@H](OC(=O)[C@@H]6O)O[C@@]4(C(=O)O5)[C@]21O	Inactive
T	49665382	COc1ccc2[nH]c(SCC(=O)NCc3ccc(S(N)(=O)=O)cc3)nc2c1	Inactive
T	49665886	O=C(CN1CCN(Cc2ccccc2)CC1)Nc1ccc(Cl)cc1	Inactive
T	49666391	O=c1cc(C(F)(F)F)[nH]c(=S)n1-c1ccccc1	Inactive
T	49666412	Cc1ccc(C)c(N2CCN(c3ncccc3[N+](=O)[O-])CC2)c1	Inactive
T	49666426	Clc1cc(Br)ccc1NCc1cccnc1	Inactive
T	49666738	CCOC(=O)C(CC(=O)O)=C(c1ccccc1)c1ccccc1	Inactive
T	49667671	O=C(O)c1cc([N+](=O)[O-])cc2c1C=Cc1ccccc1O2	Inactive
T	49667754	COc1ccc(-n2c(SCC(=O)Nc3ccc(NC(C)=O)cc3)nc3ccccc3c2=O)cc1	Inactive
T	49668626	COc1ccc(C2SCC(=O)N2c2ccccc2)cc1	Inactive
T	49668747	Cc1cccc(NC(=O)Nc2ccccc2[N+](=O)[O-])n1	Inactive
T	49669039	O=C(CNC(=O)c1ccco1)Nc1ccc(Br)cc1	Inactive
T	49669287	COCCNC(=O)CN1N=C(c2ccc(OC)cc2)CCC1=O	Inactive
T	49669874	O=C(c1ccco1)N1CCN(S(=O)(=O)c2ccc(Br)cc2)CC1	Inactive
T	49670105	Cc1ccc(-c2ccc(=O)n(CCC(=O)N3CCN(Cc4ccccc4)CC3)n2)cc1	Inactive
T	49670350	COCCCNC(=O)CCc1nnc2ccc(N3CCC(C)CC3)nn12	Inactive
T	49670704	COC(=O)c1cccc(CSc2nc(O)c(C#N)c(-c3ccccc3)n2)c1	Inactive
T	49670828	CCC(C)NC(=O)c1cn(-c2cccc(OC)c2)c(=O)c2ccccc12	Inactive
T	49670984	CC(C)NC(=O)CCN1C(=O)c2ccccc2Sc2ncccc21	Inactive
T	49671336	Cc1ccc(C(=O)Nc2ccc3ccccc3n2)cc1	Inactive
T	49672970	CCNC(=O)C(C)NC(=O)C1=NN(c2ccccc2)C(=O)CC1	Inactive
T	49673386	O=C(CN1C(=O)NC2(CCOc3ccccc32)C1=O)NCC(F)(F)F	Inactive
T	49674060	Fc1ccccc1-c1nnc(S)n1C1CC1	Inactive
T	49674405	O=Cc1ccc2cccc3[nH]c(C(F)(F)F)nc1c23	Inactive
T	49674968	CCCn1c(=O)[nH]c(=O)c2c1nc(-c1cc([N+](=O)[O-])ccc1Cl)n2CCOC	Inactive
T	49675117	NC(=O)NCCCC(=O)NCC(c1ccccc1Cl)c1c[nH]c2ccccc12	Inactive
T	49675240	O=C(Nc1ccc(S(=O)(=O)N2CCOCC2)cc1)c1c(F)cccc1F	Inactive
T	49676428	O=C(Nc1nc2c(F)cccc2s1)C1CC1	Inactive
T	49676837	COc1cc(C(=O)OCC(=O)NC2CCCC2)cc(OC)c1OC	Inactive
T	49676937	COc1cc(NC(=O)CCCNC(=O)c2ccc(Cl)cc2)cc(OC)c1	Inactive
T	49677852	O=C(Cn1ncc2c3ccccc3nc-2c1O)N1CCN(c2ccc(F)cc2)CC1	Inactive
T	49678258	Cc1nc(C)c(-c2ccc(SCc3ccccc3F)nn2)s1	Inactive
T	49680046	CC1(C)C2CCC1(CS(=O)(=O)NCc1ccc(S(N)(=O)=O)cc1)C(=O)C2	Inactive
T	49680370	CCOC(=O)CNC(=O)Cn1cnc2c(oc3ccccc32)c1=O	Inactive
T	49680421	COc1ccc(CCNCc2cc(C)n(-c3ccc(OC)cc3)c2C)cc1.O=C(O)C(=O)O	Inactive
T	49680463	Nc1cc(O)nc(SCCSc2ccc(F)cc2)n1	Inactive
T	49681104	O=C(CSc1nc(O)cc(O)n1)N1CCOCC1	Inactive
T	49713757	NC(=O)CC(NC(=O)c1ccccc1)c1ccc(NCCCN2CCCC2=O)c([N+](=O)[O-])c1	Inactive
T	49714055	Cc1ccc(C(=O)Nc2cccc(C(=O)N/N=C/c3ccccc3F)c2)cc1	Inactive
T	49715190	Cc1ccc(NC(=O)CN(C)S(=O)(=O)c2ccc3c(c2)c(=O)n(C)c(=O)n3C)cc1	Inactive
T	49717099	COc1ccc(NC(=O)CNC(=O)Cn2cnc3sc(C)c(C)c3c2=O)cc1OC	Inactive
T	49717708	Cc1ccc(NC(=O)C2CCCN(c3ncnc4c3nc3n4CCCCC3)C2)cc1Cl	Inactive
T	49717715	COc1ccccc1CNC(=O)C1CCN(c2ncnc3c2nc2n3CCCCC2)CC1	Inactive
T	49720032	CSc1ccc(CCNS(=O)(=O)c2csc(C(N)=O)c2)cc1	Inactive
T	49720631	CCc1nn(CCCC(=O)N(C)Cc2ccccc2)c(=O)c2cc3occc3n12	Inactive
T	49720948	CCc1nccn1CCC(=O)N1CCCC(Nc2ccc(F)cc2)C1	Inactive
T	49721267	CCOC(=O)C1CCN(C(=O)Cn2c(=O)oc3cc(S(=O)(=O)N4CCCC4)ccc32)CC1	Inactive
T	49721412	Cc1nn(C(C)C(=O)NCC2CCCO2)c(=O)c2c1sc1ccccc12	Inactive
T	49721674	CCC1CCCCN1CCCNC(=O)Cn1c2ccccc2c2nc(=O)cc(C)n21	Inactive
T	49721934	COC(=O)c1ccc(NC(=O)COc2cccc(-n3cnnn3)c2)cc1	Inactive
T	49723164	COc1ccccc1CNC(=O)c1ccccc1NC(=O)C1=C(C)OCCS1	Inactive
T	49723285	Cc1ccc(NS(=O)(=O)c2ccc3c(c2)NC(=O)CO3)cc1	Inactive
T	49723393	Cc1cccc(C)c1OCc1cc(C(=O)N2CCC(C3CCCCC3)C2)no1	Inactive
T	49724479	O=C(Nc1ccon1)c1ccc(Cl)c(S(=O)(=O)N2CCCCC2)c1	Inactive
T	49726666	CCOc1ccc(NC(=O)C2CCCN2C(=O)Oc2ccccc2)cc1	Inactive
T	49728077	CCOc1ccc(S(=O)(=O)N2CCC(C(=O)N3CCOCC3)CC2)cc1C	Inactive
T	49728095	CCOc1ccc(NC(=O)COC(=O)C2C3CC4OC(=O)C2C4C3)cc1	Inactive
T	49730064	COc1ccccc1C(=O)NNC(=O)Cc1ccccc1	Inactive
T	49730333	COc1ccc(CNC(=O)CN(Cc2ccco2)C(=O)CNS(=O)(=O)c2ccc(C)cc2)cc1	Inactive
T	49731828	CCOC(=O)c1cccc(NC(=O)CCc2nnc3ccc(N4CCN(C)CC4)nn23)c1	Inactive
T	49732081	O=C(NCCCc1ccncc1)C1CCC(=O)N(Cc2cccc(F)c2)C1	Inactive
T	49732594	CC1CCCCN1C(=O)Cn1cc(C=C2C(=O)N(C)C(=O)N(C)C2=O)c2ccccc21	Inactive
T	49733109	Cc1occc1C(=O)NCc1nc(-c2ccc(Cl)cc2)no1	Inactive
T	49736071	CC1CCCC(NC(=O)c2nn(C)c3c2CS(=O)(=O)c2ccccc2-3)C1C	Inactive
T	49736211	COc1ccc(CC(=O)NNC(=O)c2ccco2)cc1	Inactive
T	49737411	COc1ccc(Cl)cc1NC(=O)C1CC(=O)N(C2CCCCC2)C1	Inactive
T	49737744	Cn1cc(CN2CCC(Oc3ccc(C(=O)N4CCCC4)cc3)CC2)cn1	Inactive
T	49816144	O=C(c1cccc(Oc2c(Cl)cccc2[N+](=O)[O-])c1)N1CCOCC1	Inactive
T	49816396	CCOc1ccccc1-c1nnc(SCC(=O)NC2CC2)n1CC	Inactive
T	49816827	Cc1cc(O)nc2ccc(S(=O)(=O)N3CCOCC3)cc12	Inactive
T	49818924	COc1ccccc1CC(=O)NNC(=O)c1ccc(C(C)(C)C)cc1	Inactive
T	49820174	COc1cccc(/C=C/C(=O)OCC(=O)N2CCN(S(=O)(=O)c3ccc(Cl)cc3)CC2)c1	Inactive
T	49820374	COCCCN1C(=O)C(O)=C(C(=O)c2ccc(S(=O)(=O)N3CCCCC3)cc2)C1c1ccc(F)cc1	Inactive
T	49821786	O=C(CCNC(=O)C1CCN(S(=O)(=O)c2ccccc2)CC1)NCc1ccc(Cl)c(Cl)c1	Inactive
T	49821967	COc1ccc(C(=O)NCC(=O)N2CCN(C(=O)c3ccco3)CC2)cc1	Inactive
T	49823345	O=C(CCN1C(=O)[C@@H]2Cc3ccccc3CN2C1=O)NCCc1ccccc1	Inactive
T	49823686	C/C(=N/NC(=O)c1ccc(Br)s1)c1cccnc1	Inactive
T	49823905	O=C(N/N=C/c1ccoc1)c1ccc(Br)cc1	Inactive
T	49824573	O=C(NCc1ccc2c(c1)OCO2)c1nc(Cn2ccc([N+](=O)[O-])n2)no1	Inactive
T	49824761	Cc1cc(=O)oc2c(C)c(OC(C)C(=O)NC(Cc3c[nH]c4ccc(O)cc34)C(=O)O)ccc12	Inactive
T	49824807	CC(Oc1cc2oc(=O)c3c(c2cc1Cl)CCC3)C(=O)NC1CC(C)(C)NC(C)(C)C1	Inactive
T	49825057	COCCCn1c(C(=O)Nc2ccc3c(c2)OCO3)cc2c(=O)n3ccccc3nc21	Inactive
T	49825176	COc1ccc(C(=O)N2CCN(C(=O)C3COc4ccccc4O3)CC2)cc1OC	Inactive
T	49826269	Cn1ncc(Cl)c1C(=O)N1CCN(c2cccc(Cl)c2)CC1	Inactive
T	49826723	CS(=O)(=O)c1ccccc1C(=O)N(CCc1ccccc1)Cc1ccccc1	Inactive
T	49827320	O=C(NNC(=O)c1ccc(Cl)c(Cl)c1)c1cccnc1	Inactive
T	49828187	CC(C)CCC(C)NC(=O)Cc1ccc(S(=O)(=O)N2CCOCC2)s1	Inactive
T	49828930	Cc1cc(=O)oc2c(C)c(OCC(=O)N3CCN(C(=O)C4COc5ccccc5O4)CC3)ccc12	Inactive
T	49829292	Cc1c(CC(=O)N2CCN(C(=O)C3COc4ccccc4O3)CC2)c(=O)oc2c(C)c(O)ccc12	Inactive
T	50085537	O=C(Nc1ccc(F)cc1)C1CC(=O)N(Cc2ccco2)C1	Inactive
T	51085607	Cc1ccn2c(=O)c(NC(=O)c3ccc(Br)o3)c(C)nc2c1	Inactive
T	51086053	O=C(CSc1nnc2ccc(-c3ccccn3)nn12)Nc1ccccc1	Inactive
T	51086126	CCNc1nc(NCC)n2c(SCC(=O)Nc3ccc(NC(C)=O)cc3)nnc2n1	Inactive
T	51086454	CN(C)c1ccc(C(CNC(=O)c2ccc(-c3ccccc3)cc2)N2CCOCC2)cc1	Inactive
T	51086619	O=C(NCCCN1CCOCC1)C(=O)NCC1OCCN1S(=O)(=O)c1ccc(Br)cc1	Inactive
T	51086829	CCN(CC)CCN(C(=O)c1ccc(S(=O)(=O)N(CC)c2ccccc2)cc1)c1nc2c(OC)ccc(OC)c2s1.Cl	Inactive
T	51087140	O=C(CSc1nnc2ccc(-c3ccccn3)nn12)Nc1ccc(F)cc1F	Inactive
T	51087194	O=C1CC(NS(=O)(=O)c2ccc([N+](=O)[O-])cc2)CN1c1ccc(Cl)cc1	Inactive
T	51087284	Cc1cccn2c(=O)nc(SCC(=O)c3ccccc3)nc12	Inactive
T	51087482	CC(C(=O)Nc1nccs1)N1C(=O)c2ccccc2S1(=O)=O	Inactive
T	51088112	COc1ccc(S(=O)(=O)Nc2cc3c4c(c2)CC(=O)N4CCC3)cc1C	Inactive
T	51088852	CC(=O)c1cccc(NC2c3ccccc3C(=O)N2Cc2ccc3c(c2)OCO3)c1	Inactive
T	51089899	COc1cc(NC(=O)CSc2nc(=O)n(CCCN3CCOCC3)c3c2CCC3)cc(OC)c1	Inactive
T	56315337	Cc1ccc(S(=O)(=O)NCCC(=O)OCc2ccc([N+](=O)[O-])cc2)cc1C	Inactive
T	56315872	COc1ccccc1C(=O)NNC(=O)c1csc(N2CCOCC2)n1	Inactive
T	56316074	Cc1noc(C)c1CSCC(=O)N(C)CC(=O)Nc1ccccc1Br	Inactive
T	56316279	O=C(NCCN1C(=O)S/C(=C\c2ccccc2Cl)C1=O)C1=COCCO1	Inactive
T	56317132	CC1CC1C(=O)N(CCC1=CCCCC1)c1c(N)n(Cc2ccccc2)c(=O)[nH]c1=O	Inactive
T	56317424	O=C(Nc1cccc(S(=O)(=O)NC2=NCCC2)c1)c1c(F)cccc1Cl	Inactive
T	56317697	Cc1cc(NC(=O)CSCC(=O)Nc2ccccc2OC(F)F)no1	Inactive
T	56318217	CSCCC(NS(=O)(=O)c1ccc(C)cc1)C(=O)NC1CCCCCC1	Inactive
T	56318293	COc1ccccc1NC(=O)c1cccc(S(=O)(=O)N2CCN(Cc3ccccc3)CC2)c1	Inactive
T	56318415	O=C(Cc1ccsc1)NNC(=O)c1ccccc1O	Inactive
T	56318587	COc1ccc(CCNC(=S)N2CCN(S(=O)(=O)c3ccc(F)cc3)CC2)cc1	Inactive
T	56318780	CC12CCC(=O)N1C(C(=O)NCc1ccccc1Cl)CS2	Inactive
T	56319012	Cc1ccc(S(=O)(=O)N2CCN(C(=O)COC(=O)CSc3ccccc3)CC2)c(C)c1	Inactive
T	56319077	CN(C(=O)COC(=O)c1ccc(Br)o1)c1c(N)n(Cc2ccccc2)c(=O)[nH]c1=O	Inactive
T	56320313	CCCCn1c(N)c(N(CC(C)C)C(=O)c2cccc(S(=O)(=O)N(C)c3ccccc3)c2)c(=O)[nH]c1=O	Inactive
T	56321632	CSCCC(NS(=O)(=O)c1ccccc1F)C(=O)NCc1cccnc1	Inactive
T	56321988	Cc1ccc(SCC(=O)OCC(=O)Nc2ccc3[nH]c(O)nc3c2)cc1C	Inactive
T	56463496	CNc1cc(NS(=O)(=O)c2ccc(N)cc2)nc(NC)n1.Cl	Inactive
T	56463580	CN1C2CCC1CC(OC(=O)C(CO)c1ccccc1)C2.O.O=S(=O)(O)O	Inactive
T	57256671	O=C(Nc1ccc(F)cc1)C1CCCN(C2=NS(=O)(=O)c3ccccc32)C1	Inactive
T	57257245	Cc1ccc(OCCNC(=O)CNC(=O)c2ccccc2Cl)cc1	Inactive
T	57257733	Cc1nnc(O)c2c(NC(=O)CSc3nncn3C(C)C)oc(C)c12	Inactive
T	57258391	CCN(CC(=O)Nc1ccc2c(c1)OCCO2)C(=O)C(C)Oc1ccc(F)cc1	Inactive
T	57259847	CCN(C(=O)Cn1cnc2c1c(=O)n(C)c(=O)n2C)C1CCS(=O)(=O)C1	Inactive
T	57260848	Cc1ccc(C(=O)NNC(=O)CCOc2cccc(C)c2)cc1	Inactive
T	57261254	Cc1cc(C(C)(C)C)cc(C)c1CCNC(=O)c1c(C)noc1C	Inactive
T	57261255	O=S(=O)(c1ccc(SCc2ccccc2)nc1)N1CCCC1	Inactive
T	57261491	Cc1ccc(CONC(=O)c2ccccc2Cl)cc1	Inactive
T	57261861	O=C(OCC(=O)N(C1CCCCC1)C1CCCCC1)c1ccc(Cl)nc1	Inactive
T	57262199	CCOC(=O)C1=C(COC(=O)C23CC4CC(CC(Cl)(C4)C2)C3)NC(=O)NC1C	Inactive
T	57262489	O=C(COC(=O)/C=C/c1cccc(Cl)c1)NC1CC1	Inactive
T	57263477	Cc1cc(C)n2nc(SC(C)C(=O)N3CCOCC3)nc2n1	Inactive
T	57263823	COc1ccc(NC(=O)CN(C)C(=O)c2ccc3c(c2)NC(=O)CS3)cc1	Inactive
T	57264151	CCOC(=O)N1CCN(C(=O)C(CC(C)C)NS(=O)(=O)c2ccc(C)cc2)CC1	Inactive
T	57264178	COc1cc(OC)c(OC)cc1CNC(=O)c1cc(S(=O)(=O)N2CCOCC2)ccc1F	Inactive
T	57264432	CCOc1ccc(N2C(=O)c3ccccc3NC2(C)CC)cc1	Inactive
T	57264958	COc1ccc(NC(=O)COc2ccccc2Cl)cc1S(=O)(=O)N1CCCCC1	Inactive
T	57266368	Cc1cccc(NC(=O)CN2CCN(CC(=O)NCc3ccc(Cl)cc3Cl)CC2)c1C	Inactive
T	74373756	COc1ccccc1NS(=O)(=O)c1ccc(C)c(C(=O)NNC(=O)c2csc(N3CCOCC3)n2)c1	Inactive
T	81066395	O=C1C=C(c2cc(C(F)(F)F)cc(C(F)(F)F)c2)C[C@@H](c2ccc3c(c2)OCO3)C1	Inactive
T	81066427	CC(C)(C)OC(=O)N[C@@H](C(=O)OC(C)(C)C)c1ccc(Br)cc1	Inactive
T	81066767	COc1ccc(SC[C@H](Cc2ccccc2)N2CC[C@@H](C(C)(C)C)CCC2=O)cc1	Inactive
T	85145952	CC(C)(C)OC(=O)NCCCCCNC(=O)c1nc[nH]c1C(=O)NCCCCCNC(=O)OC(C)(C)C	Inactive
T	85146580	COc1cc(C#Cc2c(-c3cncn3C)n(C)c3ccc(-c4ccc5cc[nH]c5c4)cc23)cc(OC)c1	Inactive
T	85146998	Cc1ccc2c(c1)[C@H]1[C@H](CO2)[C@H](c2ccccc2)[C@]2(C)C(=O)N(Cc3ccccc3)CC(=O)N12	Inactive
T	85147134	CC(=O)C[C@@H](O)CC(=O)[C@@H]1OC(=O)CCCCCCc2ccccc21	Inactive
T	85148435	COc1ccc([C@H]2CC(=O)C=C(c3ccc(OC(F)(F)F)cc3)C2)cc1OC	Inactive
T	85148605	NC(=O)C1CCN(c2nc(-c3ccc(F)cc3)cs2)CC1	Inactive
T	85148824	O=C1C=C(c2cc(F)ccc2F)C[C@@H](c2ccc(F)cc2)C1	Inactive
T	85148869	COc1ccc([C@H]2CC(=O)C=C(c3ccc(Cl)c(F)c3)C2)cc1	Inactive
T	85198312	Cc1ccc(NC(=O)COC(=O)[C@@H]2CC(O)CN2S(=O)(=O)c2ccc3c(c2)OCCO3)cc1	Inactive
T	85198365	Cc1ccc(S(=O)(=O)N2CCOCC2)cc1NC(=O)COC(=O)c1ccc(Cl)nc1	Inactive
T	85198382	COc1ccc(CNC(=O)COC(=O)c2ccc3ccccc3n2)cc1	Inactive
T	85198578	CC(=O)NC(CC(=O)OCC(=O)c1cc(C)ccc1C)c1ccccc1	Inactive
T	85198904	CCCN(CC(=O)Nc1cc(C)on1)CC(=O)Nc1ccc(F)c(F)c1F	Inactive
T	85199550	O=C(COC(=O)c1ccco1)NNC(=O)c1ccc(Cl)cc1	Inactive
T	85199569	O=S(=O)(c1cc(F)ccc1F)N1CCN(c2ncnc3ccccc23)CC1	Inactive
T	85199680	CCSc1nnc(SCC(=O)Nc2cc(C)on2)s1	Inactive
T	85200101	CC(=O)c1c(C)[nH]c(C(=O)NNC(=O)COc2cc(C)ccc2C(C)C)c1C	Inactive
T	85200287	C=CC[C@@H](Cc1ccc(F)cc1)C(=O)OC[C@H]1CCCN1C(=O)[C@H](CC=C)CC(=O)N[C@H](CO)Cc1ccccc1	Inactive
T	85200590	C[C@H]1COC(=O)[C@H](CC(=O)OC(C)(C)C)C/C=C\C[C@@H](CC(=O)N(CCO)Cc2ccccc2)C(=O)N1	Inactive
T	85201520	COc1ccc(S(=O)(=O)Nc2ccc3c(c2)C(=O)N([C@H](C)CO)C[C@H](C)[C@@H](CN(C)S(=O)(=O)c2ccc(F)cc2)O3)cc1	Inactive
T	85201624	C[C@H]1CN([C@H](C)CO)C(=O)c2cccc(NS(=O)(=O)c3cn(C)cn3)c2O[C@@H]1CN(C)C	Inactive
T	85268180	COc1ccc(C=NNc2ccc([N+](=O)[O-])cc2S(=O)(=O)Nc2ccccc2C(=O)O)cc1OC	Inactive
T	85268592	Cc1c(NC(=O)c2cc(-c3ccc(F)cc3)nc3ccccc23)c(=O)n(-c2ccccc2)n1C	Inactive
T	85268953	CCc1cccc(C)c1NC(=O)CN1C(=O)NC(C)(CCC(C)C)C1=O	Inactive
T	85269826	O=C(CN1C(=O)CNC1=O)Nc1cc(Cl)cc(Cl)c1	Inactive
T	85270019	CN(CC(=O)NC(=O)Nc1ccccc1F)Cc1ccccc1F	Inactive
T	85270852	Cc1c(C(=O)N2CCN(S(=O)(=O)c3ccccc3)CC2)oc2ccc(Br)cc12	Inactive
T	85270996	COc1cc(CC(=O)OCC(=O)NC(C)c2ccccc2)cc(OC)c1OC	Inactive
T	85271224	COc1ccc(C2(c3ccc(OC)cc3)NC(=O)N(CC(=O)NC3CCS(=O)(=O)C3)C2=O)cc1	Inactive
T	85272397	C[C@H]1CN([C@H](C)CO)C(=O)c2cc(NS(=O)(=O)c3ccccc3)ccc2O[C@@H]1CN(C)S(=O)(=O)c1ccccc1	Inactive
T	85274077	CC[C@@]1(C(=O)OC)N[C@H](CN(C)C(=O)Nc2ccc(C(F)(F)F)cc2)[C@@H]2C(=O)N(C)C(=O)[C@@H]21.O=C(O)C(F)(F)F	Inactive
T	85789950	COc1ccc(NC(=O)Nc2ccc3c(c2)C(=O)N([C@H](C)CO)C[C@H](C)[C@H](CN(C)S(=O)(=O)c2ccc(Cl)cc2)O3)cc1	Inactive
T	85790559	C[C@H]1CN([C@H](C)CO)C(=O)c2cc(NC(=O)Nc3ccccc3)ccc2O[C@H]1CN(C)Cc1ccc2c(c1)OCO2	Inactive
T	85792849	CC(C)NC(=O)Nc1ccc2c(c1)C(=O)N([C@@H](C)CO)C[C@@H](C)[C@@H](CN(C)C(=O)c1ccncc1)OCCCC[C@H](C)O2	Inactive
T	85793133	C[C@@H](CO)N1C[C@@H](C)[C@@H](CN(C)C(=O)Nc2cccc3ccccc23)Oc2ccc(NC(=O)CCC(F)(F)F)cc2C1=O	Inactive
T	85793141	COc1ccc(S(=O)(=O)N(C)C[C@H]2Oc3ccc(NC(=O)CCC(F)(F)F)cc3C(=O)N([C@@H](C)CO)C[C@H]2C)cc1	Inactive
T	85793803	C[C@H]1CN([C@@H](C)CO)C(=O)c2cc(NC(=O)C3CCCCC3)ccc2O[C@H]1CN(C)Cc1ccncc1	Inactive
T	85794539	Cc1cc(C(=O)Nc2cccc3c2O[C@@H](CN(C)CC2CC2)[C@@H](C)CN([C@H](C)CO)C3=O)n(C)n1	Inactive
T	85794717	C[C@H]1CN([C@H](C)CO)C(=O)c2cc(NC(=O)Cn3cnnn3)ccc2O[C@@H]1CN(C)CC1CCCCC1	Inactive
T	85794900	C[C@@H]1CN([C@H](C)CO)C(=O)c2cc(NS(=O)(=O)c3ccc(Cl)cc3)ccc2O[C@@H]1CN(C)S(=O)(=O)c1ccc(Cl)cc1	Inactive
T	85795019	Cc1noc(C)c1NC(=O)Nc1ccc2c(c1)C(=O)N([C@H](C)CO)C[C@H](C)[C@@H](CN(C)C)O2	Inactive
T	85795650	C[C@H]1CN([C@H](C)CO)C(=O)c2cccc(NC(=O)C3CCOCC3)c2O[C@@H]1CN(C)Cc1ccc(C(=O)O)cc1	Inactive
T	85796122	C[C@@H]1CN([C@H](C)CO)C(=O)c2cc(NS(C)(=O)=O)ccc2O[C@H]1CN(C)C(=O)Nc1ccccc1	Inactive
T	85796697	C[C@@H]1CN([C@H](C)CO)C(=O)c2cc(NS(=O)(=O)c3cn(C)cn3)ccc2O[C@@H]1CN(C)C(=O)Nc1ccc2c(c1)OCO2	Inactive
T	85797101	C[C@H]1CN([C@H](C)CO)C(=O)c2cc(NC(=O)CCCN(C)C)ccc2O[C@@H]1CN(C)Cc1ccc(-c2ccccc2)cc1	Inactive
T	85797651	C[C@@H](CO)N1C[C@@H](C)[C@H](CN(C)C(=O)Nc2cccc3ccccc23)Oc2ccc(N(C)C)cc2CC1=O	Inactive
T	85798316	COc1ccc(NC(=O)N(C)C[C@@H]2Oc3ccc(NC(=O)Nc4ccc5c(c4)OCO5)cc3C(=O)N([C@H](C)CO)C[C@H]2C)cc1	Inactive
T	85799388	CNC[C@H]1Oc2ccc(NC(=O)Nc3cccc4ccccc34)cc2C(=O)N([C@H](C)CO)C[C@@H]1C	Inactive
T	85799743	C[C@H]1CN([C@H](C)CO)C(=O)Cc2cc(NC(=O)NC3CCCCC3)ccc2O[C@H]1CN(C)Cc1ccccc1	Inactive
T	85800223	C[C@H]1CN([C@@H](C)CO)C(=O)c2cccc(NC(=O)Nc3cccc4ccccc34)c2O[C@@H]1CN(C)S(=O)(=O)c1ccc(Cl)cc1	Inactive
T	85800657	C[C@H]1CN([C@@H](C)CO)C(=O)c2cc(NC(=O)CCCN(C)C)ccc2O[C@H]1CN(C)Cc1ccc(C(=O)O)cc1	Inactive
T	85801180	C[C@H]1CN([C@H](C)CO)C(=O)c2cc(NC(=O)CCCN(C)C)ccc2O[C@H](C)CCCCO[C@@H]1CN(C)S(=O)(=O)c1ccccc1	Inactive
T	85801190	Cc1noc(C)c1S(=O)(=O)Nc1ccc2c(c1)C(=O)N([C@H](C)CO)C[C@H](C)[C@@H](CN(C)C(=O)Nc1ccccc1)OCCCC[C@@H](C)O2	Inactive
T	85801441	CC(C)NC(=O)Nc1cccc2c1O[C@H](CN(C)C(=O)Nc1cccc3ccccc13)[C@@H](C)CN([C@H](C)CO)C2=O	Inactive
T	85802323	Cc1noc(C)c1S(=O)(=O)Nc1ccc2c(c1)C(=O)N([C@@H](C)CO)C[C@H](C)[C@@H](CN(C)C(=O)Nc1ccccc1)OCCCC[C@@H](C)O2	Inactive
T	85802649	C[C@H]1CN([C@@H](C)CO)C(=O)c2cccc(NC(=O)C3CCCCC3)c2O[C@H]1CN(C)C(=O)Nc1ccc2c(c1)OCO2	Inactive
T	85802777	C[C@H]1CN([C@@H](C)CO)C(=O)Cc2cc(NC(=O)CCC(F)(F)F)ccc2O[C@@H]1CN(C)C	Inactive
T	85803453	C[C@H]1CN([C@@H](C)CO)C(=O)c2cccc(NC(=O)Nc3ccc(F)cc3)c2O[C@@H]1CN(C)C(=O)Nc1cccc2ccccc12	Inactive
T	85803466	C[C@H]1CN([C@@H](C)CO)C(=O)c2cccc(NS(=O)(=O)c3ccccc3)c2O[C@@H]1CN(C)Cc1ccc(C(F)(F)F)cc1	Inactive
T	85803485	Cc1ccc(S(=O)(=O)Nc2cccc3c2O[C@H](CN(C)S(=O)(=O)c2ccccc2)[C@@H](C)CN([C@@H](C)CO)C3=O)cc1	Inactive
T	85803917	C[C@H]1CN([C@@H](C)CO)C(=O)c2cccc(NC(=O)Nc3ccc(F)cc3)c2O[C@@H]1CN(C)S(=O)(=O)c1cccs1	Inactive
T	85803989	COc1ccc(NC(=O)Nc2cccc3c2O[C@H](CN(C)C(=O)Nc2ccc4c(c2)OCO4)[C@H](C)CN([C@@H](C)CO)C3=O)cc1	Inactive
T	85805176	C[C@@H](CO)N1C[C@@H](C)[C@H](CN(C)C(=O)Nc2ccc3c(c2)OCO3)Oc2ccc(NC(=O)C3CCCCC3)cc2CC1=O	Inactive
T	85805676	C[C@H]1CN([C@H](C)CO)C(=O)c2cccc(NC(=O)c3ccncc3)c2O[C@@H]1CN(C)C(=O)Nc1ccc(F)cc1	Inactive
T	85806191	C[C@@H](CO)N1C[C@@H](C)[C@@H](CN(C)CC2CCCCC2)Oc2c(NC(=O)c3cnccn3)cccc2C1=O	Inactive
T	85807133	C[C@H]1CN([C@H](C)CO)C(=O)c2cccc(NC(=O)NC3CCCCC3)c2O[C@H]1CN(C)CC1CC1	Inactive
T	85808270	COc1ccc(S(=O)(=O)Nc2ccc3c(c2)CC(=O)N([C@H](C)CO)C[C@@H](C)[C@@H](CN(C)Cc2ccncc2)O3)cc1	Inactive
T	85808894	COc1ccc(S(=O)(=O)N(C)C[C@@H]2OCCCC[C@@H](C)Oc3ccc(NC(=O)C4CCCCC4)cc3C(=O)N([C@H](C)CO)C[C@@H]2C)cc1	Inactive
T	85809396	Cc1noc(C)c1S(=O)(=O)Nc1ccc2c(c1)C(=O)N([C@H](C)CO)C[C@H](C)[C@H](CN(C)C(=O)Nc1ccc3c(c1)OCO3)OCCCC[C@@H](C)O2	Inactive
T	85810219	C[C@H]1CN([C@H](C)CO)C(=O)c2cc(NC(=O)Nc3cccc4ccccc34)ccc2O[C@H](C)CCCCO[C@H]1CN(C)Cc1ccccc1	Inactive
T	85810613	C[C@@H]1CN([C@H](C)CO)C(=O)Cc2cc(NC(=O)Cc3ccccc3)ccc2O[C@H]1CN(C)C(=O)Nc1ccc(F)cc1	Inactive
T	85810806	Cc1noc(C)c1S(=O)(=O)N(C)C[C@@H]1Oc2ccc(NC(=O)C3CC3)cc2CC(=O)N([C@H](C)CO)C[C@@H]1C	Inactive
T	85813776	C[C@H]1CN([C@@H](C)CO)C(=O)c2cccc(NC(=O)CCCCCC(=O)Nc3ccccc3N)c2O[C@H]1CN(C)C	Inactive
T	85814436	C[C@H]1CN([C@H](C)CO)C(=O)c2cc(NC(=O)CCCCCC(=O)Nc3ccccc3N)ccc2O[C@H](C)CCCCO[C@@H]1CN(C)C(=O)c1ccncc1	Inactive
T	85844124	COCCCNC(=O)[C@@]1(Cc2ccccc2CN=[N+]=[N-])COC(c2ccc(OCCCO)cc2)=N1	Inactive
T	87336310	Nc1ncnc2c1ncn2[C@@H]1O[C@H](CNS(=O)(=O)C2CC2)[C@@H](O)[C@H]1O	Inactive
T	87342005	CCOC(=O)C1=C(C)N(C[C@@H]2CC[C@@H](Cc3ccc(-c4ccccc4)cc3)O2)C(=O)NC1c1cccc2ccccc12	Inactive
T	87539923	C[C@H]1CCCCO[C@H](CN(C)C(=O)NC2CCCCC2)[C@H](C)CN([C@@H](C)CO)C(=O)c2cc(NC(=O)NC3CCCCC3)ccc2O1	Inactive
T	87539989	COc1ccc(NC(=O)N(C)C[C@@H]2OCCCC[C@@H](C)Oc3ccc(NC(=O)Cc4ccccc4)cc3C(=O)N([C@H](C)CO)C[C@H]2C)cc1	Inactive
T	87540214	Cc1noc(C)c1S(=O)(=O)Nc1ccc2c(c1)C(=O)N([C@@H](C)CO)C[C@H](C)[C@@H](CN(C)S(=O)(=O)c1ccc(F)cc1)OCCCC[C@H](C)O2	Inactive
T	87540230	Cc1ccc(S(=O)(=O)N(C)C[C@H]2OCCCC[C@H](C)Oc3ccc(NS(=O)(=O)c4ccccc4)cc3C(=O)N([C@H](C)CO)C[C@@H]2C)cc1	Inactive
T	87540704	Cc1noc(C)c1S(=O)(=O)Nc1ccc2c(c1)C(=O)N([C@@H](C)CO)C[C@H](C)[C@H](CN(C)C(=O)Nc1ccc(C(F)(F)F)cc1)OCCCC[C@H](C)O2	Inactive
T	87541285	CNC[C@H]1Oc2ccc(NC(=O)Nc3ccc(OC)cc3)cc2CC(=O)N([C@H](C)CO)C[C@@H]1C	Inactive
T	87541901	Cc1noc(C)c1S(=O)(=O)Nc1ccc2c(c1)C(=O)N([C@@H](C)CO)C[C@@H](C)[C@H](CN(C)C(=O)Nc1ccc3c(c1)OCO3)OCCCC[C@H](C)O2	Inactive
T	87543461	CCCN(C)C[C@@H]1OCCCC[C@@H](C)Oc2ccc(NS(=O)(=O)c3cccs3)cc2C(=O)N([C@@H](C)CO)C[C@@H]1C	Inactive
T	87544022	C[C@H]1CCCCO[C@H](CN(C)CC2CCCCC2)[C@@H](C)CN([C@@H](C)CO)C(=O)c2cc(NC(=O)c3ccncc3)ccc2O1	Inactive
T	89852894	CN/C1=N/C(C)(C)C2CCC(C)(CC2)S1	Inactive
T	89855892	CC(=O)N1Cc2cnnn2-c2ccccc2C1C#N	Inactive
T	92763698	COc1cc2c(c3ccccc13)CCCC2=O	Inactive
T	92763918	COc1cc(C2c3cc4c(cc3OC(C)(N3CCCC3)C2C)OCO4)cc(OC)c1OC	Inactive
T	92764123	O=[N+]([O-])c1cc2no[n+]([O-])c2cc1N1CCCCC1	Inactive
T	93577476	S=C1SCCN1Cc1ccccc1	Inactive
T	99356038	Clc1ccccc1NN=Cc1ccccn1	Inactive
T	99356122	COc1cc2ccc(C(C)=NNC(N)=S)cc2cc1OC	Inactive
T	99358604	CC(=NCCc1ccc(O)cc1)C1=C(O)OCC1	Inactive
T	99358802	C[C@@H](CO)N1C[C@@H](C)[C@@H](CN(C)Cc2ccc(C(=O)O)cc2)Oc2cc(/C=C/c3ccccc3)ccc2S1(=O)=O	Inactive
T	99358826	C[C@H]1CN([C@H](C)CO)C(=O)c2cc(C#CC3CC3)cnc2O[C@H]1CN(C)Cc1ccncc1	Inactive
T	99359059	C[C@H]1CN([C@H](C)CO)S(=O)(=O)c2ccc(Br)cc2O[C@H]1CN(C)C(=O)Nc1cccc(F)c1	Inactive
T	99359107	Cc1cn([C@H]2C[C@H](O)[C@@H](CNC(=O)[C@@H]3C[C@H](F)CN3)O2)c(=O)[nH]c1=O	Inactive
T	99360785	ON=C1CCC2CCCCC2C1	Inactive
T	99360921	COCn1ccnc1C(=O)c1ccco1	Inactive
T	99360931	Cc1cc(O)nc(NNC(=O)c2ccc(Cl)cc2)n1	Inactive
T	99454646	CSc1ccccc1NC(=O)C1(C)CCN1C(=O)CCC1CCCC1	Inactive
T	99454830	CC1(C(=O)NCC2CCCCC2)CCN1CCc1ccccc1	Inactive
T	99455983	CCOc1ccc2nc(S(=O)(=O)NC(=O)C3(C)CCN3C(=O)c3c(C)noc3C)sc2c1	Inactive
T	99456191	O=C(Nc1nnc([C@H]2C[C@H](O)[C@@H](CO)O2)s1)NC(c1ccccc1)c1ccccc1	Inactive
T	99456343	Cn1c(N)c(C(=O)COC(=O)C2Cc3ccccc3CN2S(C)(=O)=O)c(=O)n(C)c1=O	Inactive
T	99494419	COC(=O)c1ccc(COC(=O)C2CCN(S(=O)(=O)c3c(C)cc(C)cc3C)CC2)o1	Inactive
T	99494876	Cc1nc2c(OCc3ccc(Cl)cc3Cl)cccn2c1N(C)CC1CC1	Inactive
T	99495353	O=C(NCc1cccnc1)c1cc(C2CCCCN2S(=O)(=O)c2ccc(F)cc2F)on1	Inactive
T	99495546	CC(=O)c1cccc(NC(=O)c2cccc3c(-c4cccnc4)coc23)c1	Inactive
T	103050383	CCCOc1ccc(C(=O)Nc2ccc(N3CCOCC3)cc2N2CCOCC2)cc1OCC	Inactive
T	103050647	CCN(CC(=O)Nc1c(F)cccc1F)C(=O)c1ccc(OC)c(S(=O)(=O)NC2CCCC2)c1	Inactive
T	103050671	COc1ccc(-c2cc3nc(NCc4ccc(C)cc4C)n(C)c(=O)c3s2)cc1OC	Inactive
T	103050988	COCCNc1nc(NCc2cccs2)nc2ccsc12	Inactive
T	103051034	CC1(C(=O)NS(=O)(=O)Cc2ccccc2C(F)(F)F)CCN1C(=O)Cc1ccsc1	Inactive
T	103051109	COCCNC(=S)N(CCCO)Cc1cc2cc3c(cc2nc1O)OCO3	Inactive
T	103051158	COC(=O)N1CCCCC1c1cc(C(=O)NCc2cccnc2)no1	Inactive
T	103060438	c1ccc(Cn2nnc3c(NCC4CC4)ncnc32)cc1	Inactive
T	103060794	CC(=O)Nc1cc(-c2cccc(C(=O)NCCN(C)C)c2)cn2c(-c3ccc(C(C)=O)cc3)cnc12	Inactive
T	103060839	CCc1nc2c(OCc3ccccc3)cccn2c1N(C)C(=O)c1ccco1	Inactive
T	103073720	CC(C)N1CCCC(C)(C(=O)Nc2nc3ccccc3n2C)C1	Inactive
T	103076650	CCCNC(=O)C1(C)CCCN(Cc2ccccc2N(C)C)C1	Inactive
T	103159304	CC1(C(=O)NS(=O)(=O)c2ccc(Cl)cc2)CCN1C(=O)c1ccccc1CCc1ccccc1	Inactive
T	103159322	CN1CCN(c2ncnc3c2ncn3[C@H]2CN(Cc3ccc(Cl)cc3)C[C@@H](CO)O2)CC1	Inactive
T	103162825	O=C(Nc1ccc([N+](=O)[O-])cc1)c1cccc([N+](=O)[O-])c1	Inactive
T	103163108	CCCn1c(=S)[nH]c2cc(C(=O)NCc3ccccc3OC)ccc2c1=O	Inactive
T	103163254	COc1cc(C(C)=O)ccc1OCC(=O)Nc1ccc(S(=O)(=O)N2CCCCC2)cc1	Inactive
T	103163318	COCCNC(=O)C1(C)CCCN(C(=O)c2cc(C)oc2C)C1	Inactive
T	104170443	C[C@H]1CCCCO[C@@H](CN(C)Cc2ccncc2)[C@H](C)CN([C@H](C)CO)C(=O)c2cc(NC(=O)CCCN(C)C)ccc2O1	Inactive
T	104170531	COc1ccc(CN(C)C[C@@H]2OCCCC[C@H](C)Oc3ccc(NC(=O)Nc4ccc(OC)cc4)cc3C(=O)N([C@H](C)CO)C[C@H]2C)cc1	Inactive
T	121283157	COC(=O)c1cc(=O)nc(NN=Cc2ccc(C)cc2)s1	Inactive
T	121284177	CC(C)C[C@H]1COc2cc(NCCO)ccc2S(=O)(=O)N1	Inactive
T	121284220	O=S1(=O)N[C@@H](Cc2ccccc2)COc2cc(NCCCN3CCOCC3)ccc21	Inactive
T	121284235	C[C@H]1COc2cc(N3CCCCC3)ccc2S(=O)(=O)N1	Inactive
T	121284345	Cc1ccc2nc(-c3ccc(C#N)cc3)c(Cc3cccc(Cl)c3)n2c1	Inactive
T	121285507	CCCCn1nnnc1C(C1CC1)N1CCC2(CC1)C(=O)NCN2c1ccccc1	Inactive
T	121285545	COc1ccc(-c2ccc3c(c2)CNCc2cnnn2-3)cc1	Inactive
T	121286137	O=C(Nc1ccc2c(c1)OCCO2)C(c1ccnc2ccccc12)N1CCN(c2ccc(C(F)(F)F)cn2)CC1	Inactive
T	121286356	CC1(C(=O)NCc2ccccc2)CCC(=O)N1CCOc1ccccc1	Inactive
T	121286558	Cc1ccc(C=C(C#N)C(=O)c2ccccc2)cc1	Inactive
T	124753025	CCC(C)[C@H]1CNC(=O)C(=O)N1CCc1cccc2ccccc12	Inactive
T	124753321	COC(=O)c1ccc2nc(-c3ccco3)c(Cc3ccccc3C(F)(F)F)n2c1	Inactive
T	124754184	CCCCCCCCN1C(=O)[C@H](CC(=O)NCCCC)C[C@@]2(C(=O)OC)CCCCC=C12	Inactive
T	124754281	CCOC(=O)[C@]12CCC=C1N(Cc1cccc3ccccc13)C(=O)[C@H](CC(=O)NCc1ccc(C)o1)C2	Inactive
T	124754810	Cc1ccc(CN2C(=O)CCC2(C)c2nnnn2Cc2ccccc2)cc1	Inactive
T	124755214	COC(=O)[C@]12CCCCC=C1N(Cc1cccc3ccccc13)C(=O)[C@H](CC(=O)N1CCCC1)C2	Inactive
T	124755342	COc1ccc(Nc2c(CC(C)C)nc3nc(C)cc(C)n23)cc1	Inactive
T	124755430	CCOC(=O)[C@]12Cc3cc(C)ccc3[C@H]1N(C)C(=O)c1ccccc12	Inactive
T	125305322	CC(C)NC(=O)N[C@H]1C=C[C@H](CC(=O)NCc2ccc(Oc3ccccc3)cc2)O[C@@H]1CO	Inactive
T	125305580	c1ccc(-c2nc3ccccc3n2C(c2ccccc2)c2nc3ccccc3[nH]2)cc1	Inactive
T	125305799	O=C(NC1CCCCC1)C(C1CC1)n1c(=O)c(-c2ccccc2)nc2ccccc21	Inactive
T	131408897	CC(C)NC(=O)Nc1ccc2c(c1)CC(=O)N([C@H](C)CO)C[C@H](C)[C@@H](CN(C)C)O2	Inactive
T	131409395	C[C@@H](CO)N1C[C@@H](C)[C@H](CN(C)Cc2ccc(C(=O)Nc3ccccc3N)cc2)Oc2ccc(NC(=O)CCC(F)(F)F)cc2CC1=O	Inactive
T	131409481	C[C@@H]1CN([C@H](C)CO)C(=O)c2cc(NC(=O)Nc3ccc(F)cc3)ccc2O[C@H]1CN(C)C(=O)Nc1ccc2c(c1)OCO2	Inactive
T	131409774	C[C@@H](CO)N1C[C@@H](C)[C@@H](CN(C)Cc2ccncc2)OCCCC[C@@H](C)Oc2ccc(NC(=O)C3CCCCC3)cc2C1=O	Inactive
T	131410546	C[C@H]1CCCCO[C@@H](CN(C)C(=O)c2ccncc2)[C@@H](C)CN([C@@H](C)CO)C(=O)c2cc(NS(=O)(=O)c3cn(C)cn3)ccc2O1	Inactive
T	131410571	C[C@H]1CN([C@@H](C)CO)C(=O)c2cc(NC(=O)c3ccncc3)ccc2O[C@H](C)CCCCO[C@@H]1CN(C)S(=O)(=O)c1cn(C)cn1	Inactive
T	131410956	C[C@H]1CCCCO[C@H](CN(C)C(=O)CCCN(C)C)[C@H](C)CN([C@H](C)CO)C(=O)c2cc(NC(=O)C3CCCCC3)ccc2O1	Inactive
T	131411475	COc1ccc(CN(C)C[C@H]2OCCCC[C@H](C)Oc3ccc(NC(=O)CCC(F)(F)F)cc3C(=O)N([C@H](C)CO)C[C@@H]2C)cc1	Inactive
T	131411634	C[C@@H]1CCCCO[C@@H](CN(C)Cc2ccc(C(=O)O)cc2)[C@H](C)CN([C@H](C)CO)C(=O)c2cc(NC(=O)Nc3ccccc3)ccc2O1	Inactive
T	131412052	C[C@H]1CCCCO[C@H](CN(C)S(=O)(=O)c2ccc(Cl)cc2)[C@H](C)CN([C@H](C)CO)C(=O)c2cc(NC(=O)Cc3ccccc3)ccc2O1	Inactive
T	131412425	Cc1noc(C)c1NC(=O)N(C)C[C@H]1OCCCC[C@H](C)Oc2ccc(NC(=O)c3ccccc3)cc2C(=O)N([C@@H](C)CO)C[C@@H]1C	Inactive
T	131412893	C[C@H]1CN([C@@H](C)CO)C(=O)c2cc(NS(=O)(=O)c3ccccc3)ccc2O[C@H](C)CCCCO[C@@H]1CN(C)C(=O)Nc1ccccc1	Inactive
T	131413874	C[C@@H]1CN([C@H](C)CO)S(=O)(=O)c2ccc(/C=C/c3ccccc3)cc2O[C@H]1CN(C)C(=O)CN1CCOCC1	Inactive
T	131414131	COc1ccccc1S(=O)(=O)N(C)C[C@H]1Oc2cc(C#CCC3CCCC3)ccc2S(=O)(=O)N([C@H](C)CO)C[C@@H]1C	Inactive
T	131415517	C[C@@H](CO)N1C[C@@H](C)[C@H](CN(C)C(=O)Nc2ccc(C(F)(F)F)cc2)Oc2ncc(/C=C/c3ccccc3)cc2C1=O	Inactive
T	131416550	C[C@H]1CN([C@H](C)CO)C(=O)c2cccnc2O[C@H]1CN(C)C(=O)Nc1ccc2c(c1)OCO2	Inactive
T	131416930	COc1ccccc1NC(=O)N(C)C[C@H]1Oc2cc(Br)ccc2S(=O)(=O)N([C@H](C)CO)C[C@H]1C	Inactive
T	131417024	C[C@H](O)C#Cc1ccc2c(c1)O[C@@H](CN(C)C(=O)CN(C)C)[C@@H](C)CN([C@@H](C)CO)S2(=O)=O	Inactive
T	131417051	CCCNC(=O)N(C)C[C@H]1Oc2cc(C#CC3CC3)ccc2S(=O)(=O)N([C@H](C)CO)C[C@@H]1C	Inactive
T	131417609	C[C@@H]1CN([C@H](C)CO)S(=O)(=O)c2ccc(-c3ccccc3)cc2O[C@@H]1CN(C)C(=O)C1CCCCC1	Inactive
T	131418095	C[C@@H](CO)N1C[C@@H](C)[C@@H](CN(C)C(=O)c2ccccc2)Oc2ncc(C#CC3CC3)cc2C1=O	Inactive
T	131418927	COCC#Cc1ccc2c(c1)O[C@H](CN(C)C(=O)c1ccccc1)[C@H](C)CN([C@@H](C)CO)S2(=O)=O	Inactive
T	131419119	C/C=C/c1cnc2c(c1)C(=O)N([C@H](C)CO)C[C@H](C)[C@H](CN(C)C(=O)NC1CCCC1)O2	Inactive
T	131419419	COCC#Cc1cnc2c(c1)C(=O)N([C@@H](C)CO)C[C@@H](C)[C@H](CN(C)C(=O)NC1CCCC1)O2	Inactive
T	131419820	C[C@H]1CN([C@H](C)CO)C(=O)c2cc(Br)cnc2O[C@@H]1CN(C)C(=O)Nc1ccccc1	Inactive
T	131420158	COc1cccc(S(=O)(=O)N(C)C[C@@H]2Oc3ncc(-c4cccc(C(=O)N(C)C)c4)cc3C(=O)N([C@H](C)CO)C[C@H]2C)c1	Inactive
T	131420214	Cc1ccc(-c2cnc3c(c2)C(=O)N([C@@H](C)CO)C[C@@H](C)[C@H](CN(C)C)O3)cc1	Inactive
T	131420316	C[C@H]1CN([C@H](C)CO)S(=O)(=O)c2ccc(-c3cccc(C(=O)N(C)C)c3)cc2O[C@@H]1CN(C)C(=O)Nc1ccc(F)cc1	Inactive
T	131420548	CC(C)CC#Cc1ccc2c(c1)O[C@@H](CN(C)Cc1cncnc1)[C@@H](C)CN([C@H](C)CO)S2(=O)=O	Inactive
T	131421982	C[C@@H]1CN([C@H](C)CO)C(=O)c2cc(-c3ccncc3)cnc2O[C@H]1CN(C)C(=O)c1cccc(F)c1	Inactive
T	131422616	C[C@H]1CN([C@H](C)CO)S(=O)(=O)c2ccc(-c3ccncc3)cc2O[C@@H]1CN(C)C(=O)Nc1ccc(C(F)(F)F)cc1	Inactive
T	131422655	CCC(=O)N(C)C[C@H]1Oc2ncc(C#Cc3ccncc3)cc2C(=O)N([C@@H](C)CO)C[C@@H]1C	Inactive
T	131424133	COCC#Cc1ccc2c(c1)O[C@@H](CN(C)C(=O)C1CC1)[C@H](C)CN([C@@H](C)CO)S2(=O)=O	Inactive
T	131424390	C[C@H](O)C#Cc1ccc2c(c1)O[C@H](CN(C)C(=O)C1CC1)[C@H](C)CN([C@H](C)CO)S2(=O)=O	Inactive
T	131425285	C[C@H]1CN([C@@H](C)CO)C(=O)c2cc(-c3cncnc3)cnc2O[C@H]1CN(C)CC1CCOCC1	Inactive
T	131425621	C[C@H]1CN([C@@H](C)CO)C(=O)c2cc(-c3ccccc3)cnc2O[C@H]1CN(C)C(=O)c1cccnc1	Inactive
T	131425705	C[C@@H](CO)N1C[C@@H](C)[C@@H](CN(C)C(=O)C2CCCCC2)Oc2ncc(C3=CCCC3)cc2C1=O	Inactive
T	131425895	C[C@H]1CN([C@@H](C)CO)S(=O)(=O)c2ccc(C#Cc3ccccn3)cc2O[C@@H]1CN(C)Cc1ccc(F)cc1	Inactive
T	131425947	C[C@H]1CN([C@H](C)CO)S(=O)(=O)c2ccc(C#C[C@@H](C)O)cc2O[C@@H]1CN(C)CC1CCOCC1	Inactive
T	131425961	C[C@H](O)C#Cc1ccc2c(c1)O[C@H](CN(C)CC1CCOCC1)[C@H](C)CN([C@@H](C)CO)S2(=O)=O	Inactive
T	131426204	C[C@@H](O)C#Cc1ccc2c(c1)O[C@@H](CN(C)C(=O)c1ccncc1)[C@H](C)CN([C@H](C)CO)S2(=O)=O	Inactive
T	131426955	C[C@@H](CO)N1C[C@@H](C)[C@H](CN(C)Cc2ccc(-c3ccccc3)cc2)Oc2ncc(C#CCN(C)C)cc2C1=O	Inactive
T	131426991	C[C@H]1CN([C@H](C)CO)C(=O)c2cc(C#CCc3ccccc3)cnc2O[C@@H]1CN(C)Cc1cccc(F)c1	Inactive
T	131427518	CO[C@H]1CN(C)C(=O)c2ccc(NC(=O)C3CC3)cc2OC[C@H](C)N(Cc2cc(F)ccc2F)C[C@H]1C	Inactive
T	131428735	CO[C@H]1CN(C)C(=O)c2cc(NC(=O)c3ccc4c(c3)OCO4)ccc2OC[C@@H](C)NC[C@H]1C	Inactive
T	131429102	CCCC(=O)Nc1ccc2c(c1)C(=O)N(C)C[C@H](OC)[C@H](C)CN(C(=O)CC1CC1)[C@H](C)CO2	Inactive
T	131430000	COCC(=O)Nc1ccc2c(c1)OC[C@@H](C)N(Cc1ccccc1F)C[C@H](C)[C@H](OC)CN(C)C2=O	Inactive
T	131430741	CO[C@@H]1CN(C)C(=O)c2cc(NC(=O)C3CCOCC3)ccc2OC[C@@H](C)NC[C@@H]1C	Inactive
T	131430952	COc1cccc(NC(=O)Nc2ccc3c(c2)C(=O)N(C)C[C@@H](OC)[C@H](C)CN[C@H](C)CO3)c1	Inactive
T	131431572	CO[C@H]1CN(C)C(=O)c2ccc(NC(=O)Nc3cc(F)ccc3F)cc2OC[C@H](C)NC[C@H]1C	Inactive
T	131432547	COc1cccc(C(=O)Nc2ccc3c(c2)C(=O)N(C)C[C@H](OC)[C@H](C)CN(CC2CC2)[C@@H](C)CO3)c1	Inactive
T	131432651	CO[C@H]1CN(C)C(=O)c2ccc(NC(=O)c3ccc(F)cc3)cc2OC[C@@H](C)N(C(C)=O)C[C@@H]1C	Inactive
T	131433365	CCC(=O)Nc1ccc2c(c1)C(=O)N(C)C[C@H](OC)[C@H](C)CN(CC1CC1)[C@H](C)CO2	Inactive
T	131433767	CO[C@H]1CN(C)C(=O)c2ccc(NC(=O)Nc3cccc(Cl)c3)cc2OC[C@H](C)N(C(=O)Nc2c(C)noc2C)C[C@H]1C	Inactive
T	131434151	C[C@H]1CN([C@@H](C)CO)C(=O)c2ccccc2-c2ccccc2CO[C@@H]1CN(C)C(=O)NC1CCCCC1	Inactive
T	131434258	CC(C)[C@H](C)NC(=O)N(C)C[C@H]1OCc2ccccc2-c2ccccc2C(=O)N([C@@H](C)CO)C[C@@H]1C	Inactive
T	131434465	C[C@H]1CN([C@@H](C)CO)C(=O)c2c(c3ccccc3n2C)-c2ccccc2CO[C@H]1CN(C)C(=O)c1ccccc1	Inactive
T	131434918	CC(C)c1cn(CC[C@@H]2CC[C@@H](NC(=O)C3CC3)[C@H](CO)O2)nn1	Inactive
T	131435089	CN(C)Cc1cn(CC[C@H]2CC[C@@H](NC(=O)Cc3cccnc3)[C@H](CO)O2)nn1	Inactive
T	131435296	O=C(C[C@H]1CC[C@H](NC(=O)C2CCC2)[C@H](CO)O1)NCC1CC1	Inactive
T	131436845	O=C(N[C@@H]1CC[C@H](CC(=O)N2CCOCC2)O[C@H]1CO)c1cccc(F)c1	Inactive
T	131437317	Cc1noc(C)c1NC(=O)N[C@H]1CC[C@@H](CC(=O)NCCCN(C)C)O[C@H]1CO	Inactive
T	131438336	O=C(C[C@@H]1CC[C@H](NC(=O)c2cccc(F)c2)[C@H](CO)O1)NCc1ccccc1	Inactive
T	131438376	O=C(C[C@@H]1CC[C@H](NC(=O)Nc2cc(F)ccc2F)[C@H](CO)O1)NCc1ccncn1	Inactive
T	131439629	O=C(C[C@@H]1CC[C@@H](NC(=O)c2ccc3c(c2)OCO3)[C@@H](CO)O1)NCc1ccc(F)cc1	Inactive
T	131440094	COCc1cn(CC[C@H]2CC[C@@H](NC(=O)Nc3ccc(OC)cc3)[C@H](CO)O2)nn1	Inactive
T	131440402	COc1ccc(NC(=O)N[C@@H]2CC[C@H](CCn3cc(-c4ccccc4)nn3)O[C@H]2CO)cc1	Inactive
T	131441579	O=C(N[C@H]1CC[C@H](CCNC(=O)C2CCC2)O[C@H]1CO)c1ccccn1	Inactive
T	131442864	C[C@H](NC(=O)C[C@@H]1C[C@H]2c3cc(NC(=O)NC4CCCCC4)ccc3O[C@H]2[C@@H](CO)O1)c1ccccc1	Inactive
T	131443097	COc1cccc(S(=O)(=O)Nc2ccc3c(c2)[C@@H]2C[C@H](CC(=O)NCc4ccc(Cl)cc4)O[C@H](CO)[C@@H]2O3)c1	Inactive
T	131443161	CN(C)CC(=O)Nc1ccc2c(c1)[C@@H]1C[C@H](CC(=O)NCc3ccccn3)O[C@H](CO)[C@@H]1O2	Inactive
T	131444378	COc1ccc(CNC(=O)C[C@H]2C[C@@H]3c4cc(NS(C)(=O)=O)ccc4O[C@@H]3[C@@H](CO)O2)cc1	Inactive
T	131444398	CN1CCN(C(=O)C[C@H]2C[C@H]3c4cc(NC(=O)CC5CC5)ccc4O[C@H]3[C@@H](CO)O2)CC1	Inactive
T	131444947	O=C(C[C@H]1C[C@H]2c3cc(NC(=O)Cc4ccncc4)ccc3O[C@H]2[C@@H](CO)O1)NCc1ccncc1	Inactive
T	131445003	O=C(C[C@H]1C[C@H]2c3cc(NC(=O)C4CCC4)ccc3O[C@H]2[C@H](CO)O1)NCc1ccc2c(c1)OCO2	Inactive
T	131445561	CO[C@@H](CN(C)Cc1cc(F)ccc1F)[C@H](C)CN(C(=O)Nc1ccc(F)cc1)[C@@H](C)CO	Inactive
T	131446383	N#C[C@@H]1[C@H](c2ccccc2)[C@@H](CO)N1S(=O)(=O)Cc1ccccc1	Inactive
T	131447099	N#C[C@H]1[C@H](c2ccccc2)[C@H](CO)N1S(=O)(=O)c1cccc(F)c1	Inactive
T	131450084	O=C(Nc1ccc(F)cc1)N1C[C@@H]2[C@H](c3ccccc31)[C@H](CO)N2C(=O)Cc1ccncc1	Inactive
T	131450878	COC(=O)C[C@@H]1CC[C@@H]2[C@H](COc3ccc(NS(=O)(=O)c4ccccc4Cl)cc3C(=O)N2C)O1	Inactive
T	131451369	COC(=O)C[C@@H]1CC[C@H]2[C@@H](COc3ccc(NC(=O)C4CCOCC4)cc3C(=O)N2C)O1	Inactive
T	131451480	CN1C(=O)c2cc(NC(=O)c3ccccc3Cl)ccc2OC[C@H]2O[C@@H](CC(=O)O)CC[C@H]21	Inactive
T	131452678	CN1C(=O)c2cc(NC(=O)c3ccc(C(F)(F)F)cc3)ccc2OC[C@@H]2O[C@@H](CC(=O)O)CC[C@@H]21	Inactive
T	131453149	CCCNC(=O)C[C@@H]1CC[C@@H]2[C@H](COc3ccc(NC(=O)NCC)cc3C(=O)N2C)O1	Inactive
T	131453582	Cc1ccc(NC(=O)Nc2ccc3c(c2)C(=O)N(C)[C@H]2CC[C@@H](CC(=O)O)O[C@H]2CO3)cc1	Inactive
T	131453675	CN1C(=O)c2cc(NC(=O)c3cscn3)ccc2OC[C@H]2O[C@H](CC(=O)N3CCCCC3)CC[C@H]21	Inactive
T	131453951	Cn1cnc(CCNC(=O)C[C@@H]2CC[C@@H]3[C@H](COC[C@@H](O)CN3C(=O)Nc3ccc(C(F)(F)F)cc3)O2)c1	Inactive
T	131454143	CCNC(=O)C[C@H]1CC[C@H]2[C@@H](COC[C@H](O)CN2C(=O)c2ccccn2)O1	Inactive
T	131455362	O=C(C[C@@H]1CC[C@H]2[C@@H](COC[C@@H](O)CN2S(=O)(=O)c2ccc(Oc3ccccc3)cc2)O1)Nc1ccccc1	Inactive
T	131456553	CCCNC(=O)C[C@@H]1CC[C@H]2[C@@H](COC[C@@H](O)CN2C(=O)c2ccccn2)O1	Inactive
T	131456565	O=C(C[C@@H]1CC[C@@H]2[C@H](COC[C@H](O)CN2CC2CCCCC2)O1)NCc1ccc(Cl)cc1	Inactive
T	131457063	Cn1cnc(S(=O)(=O)N2C[C@@H](O)COC[C@@H]3O[C@H](CC(=O)NC4CCCC4)CC[C@H]32)c1	Inactive
T	131457553	O=C(NCC1CC1)[C@H]1[C@H]2c3ccc(/C=C/c4ccccc4)c(=O)n3C[C@@H]([C@@H]1CO)N2C(=O)C1CCC1	Inactive
T	131457718	CN(C)C(=O)c1cccc(-c2ccc3n(c2=O)C[C@H]2[C@@H]3N[C@@H](C(=O)NCC3CC3)[C@@H]2CO)c1	Inactive
T	131458637	C/C=C/c1ccc2n(c1=O)C[C@H]1[C@H](CO)[C@@H](C(=O)N3CCCCC3)N(Cc3ccccn3)[C@@H]21.C/C=C\c1ccc2n(c1=O)C[C@H]1[C@H](CO)[C@@H](C(=O)N3CCCCC3)N(Cc3ccccn3)[C@@H]21	Inactive
T	131459013	COc1ccc(-c2ccc3n(c2=O)C[C@H]2[C@@H]3N[C@@H](C(=O)NC3Cc4ccccc4C3)[C@@H]2CO)cc1	Inactive
T	131459394	C/C=C/c1ccc2n(c1=O)C[C@H]1[C@H](CO)[C@@H](C(=O)NC3Cc4ccccc4C3)N(CCC)[C@@H]21.C/C=C\c1ccc2n(c1=O)C[C@H]1[C@H](CO)[C@@H](C(=O)NC3Cc4ccccc4C3)N(CCC)[C@@H]21	Inactive
T	131461721	O=S(=O)(c1ccccc1)N1CC[C@@H]2[C@@H](CO)Nc3ccc(-c4ccccc4F)cc3[C@@H]21	Inactive
T	131462209	C[C@@H](O)C#Cc1ccc([C@@H]2[C@H](CO)N3CCCCN(C(=O)Nc4ccccc4)C[C@@H]23)cc1	Inactive
T	131462266	O=C(C1CCCC1)N1CCCCN2[C@H](CO)[C@H](c3ccc(C4=CCCC4)cc3)[C@@H]2C1	Inactive
T	131462943	O=C(Nc1ccc(F)cc1)N1CCCCN2[C@H](CO)[C@@H](c3ccc(C#CC4CC4)cc3)[C@@H]2C1	Inactive
T	131463415	Cc1ccccc1-c1ccc([C@@H]2[C@H](CO)N3CCCCN(C(=O)c4cccnc4)C[C@@H]23)cc1	Inactive
T	131464529	Cn1cnc(S(=O)(=O)N2CCCCN3[C@H](CO)[C@@H](c4ccc(-c5ccc(F)cc5)cc4)[C@H]3C2)c1	Inactive
T	131464835	O=S(=O)(c1ccc(F)cc1)N1CCCCN2[C@@H](CO)[C@@H](c3ccc(-c4ccccc4F)cc3)[C@@H]2C1	Inactive
T	131464913	COc1ccc(NC(=O)N2CCCCN3[C@@H](CO)[C@H](c4ccc(C#Cc5ccccc5)cc4)[C@@H]3C2)cc1	Inactive
T	134214467	CCCCc1c(-c2ccccc2OC)ncn1Cc1ccccc1F.O=C(O)C(F)(F)F	Inactive
T	134214485	CCc1c(Cc2ccccc2)ncn1CCc1ccccc1OC.O=C(O)C(F)(F)F	Inactive
T	134215142	Cc1cc(N2CCNC[C@@H]2C)ccc1N1C[C@H](C)O[C@H](C)C1.Cl	Inactive
T	134215450	Cc1ccccc1S(=O)(=O)N1CCCc2nc(C)c(C)cc21	Inactive
T	134215905	COCCN1Cc2cc(C(=O)OC)c3c(c2C1=O)c1cc(OC)ccc1n3S(=O)(=O)c1ccc(C)cc1	Inactive
T	134216000	O=C(OCc1ccccc1)N1Cc2ccnnc2CC1c1ccccc1-c1ccc(C(F)(F)F)cc1	Inactive
T	134962108	CCOC(=O)N(C)C[C@H]1OCc2ccccc2-c2c(n(C)c3ccccc23)C(=O)N([C@@H](C)CO)C[C@@H]1C	Inactive
T	134962239	COc1cccc(S(=O)(=O)N(C)C[C@@H]2OCc3ccccc3-c3ccccc3C(=O)N([C@@H](C)CO)C[C@H]2C)c1	Inactive
T	134962321	CN(C)CC#Cc1cccc(-c2nc(C(=O)N3CCN(C)CC3)cc3c2[C@H](CCO)N(S(=O)C(C)(C)C)C3)c1	Inactive
T	144187897	CCC(=O)N1C[C@H](C)[C@@H](OC)CN(C)C(=O)c2ccc(NC(=O)COC)cc2OC[C@@H]1C	Inactive
T	144189350	CCCC#Cc1ccc(CC[C@H]2O[C@H]3CC[C@H](CO)O[C@H]3C[C@H]2NC(=O)CN2CCOCC2)cc1	Inactive
T	144190324	N#C[C@H]1[C@@H](c2ccccc2C2=CCCCC2)[C@H](CO)N1C(=O)CN1CCOCC1	Inactive
T	144191073	COc1cccc(-c2ccc([C@H]3[C@H]4CN(Cc5cccc(F)c5)C[C@@H]3N4)cc2)c1	Inactive
T	144191093	O=S(=O)(c1ccccc1)N1C[C@H]2N[C@@H](C1)[C@H]2c1ccc(-c2cccnc2)cc1	Inactive
T	144191259	N#Cc1cccc(-c2ccc([C@H]3[C@H]4CN(C(=O)Cc5ccncc5)C[C@@H]3N4)cc2)c1	Inactive
T	144191417	COc1ccc(C#Cc2cccc(-c3nc(C(=O)N[C@@H]4CCN(Cc5ccccc5)C4)cc4c3[C@H](CCO)N(S(=O)C(C)(C)C)C4)c2)cc1OC	Inactive
T	144191531	O=C(C[C@@H]1C[C@@H]2c3cc(NC(=O)NC4CCCC4)ccc3O[C@@H]2[C@@H](CO)O1)NCc1ccccn1	Inactive
T	144191665	C/C=C/c1ccc([C@H]2[C@@H](CO)N3C(=O)CN(S(=O)(=O)c4cccc(F)c4)C[C@@H]23)cc1	Inactive
T	144191959	CCNC(=O)[C@H]1[C@H]2c3ccc(-c4ccccc4F)c(=O)n3C[C@@H]([C@@H]1CO)N2S(C)(=O)=O	Inactive
T	144192279	C/C=C/c1ccc([C@H]2[C@H]3CN(C(=O)c4ccccc4)CC(=O)N3[C@H]2CO)cc1	Inactive
T	144192993	CCC(=O)Nc1ccc2c(c1)C(=O)N(C)C[C@H](OC)[C@@H](C)CN(CCC(F)(F)F)[C@@H](C)CO2	Inactive
T	144193242	CO[C@H]1CN(C)C(=O)c2ccc(NS(=O)(=O)c3ccccc3)cc2OC[C@H](C)N(C)C[C@@H]1C	Inactive
T	144193948	[N-]=[N+]=NCCCNC(=O)Nc1ccccc1	Inactive
T	144194012	Cc1c(NC(=O)/C(C#N)=C/c2ccc3ccccc3c2)c(=O)n(-c2ccccc2)n1C	Inactive
T	144194183	N#Cc1cccc(-c2ccc([C@@H]3[C@H]4CNC[C@@H]3N4Cc3cccc(F)c3)cc2)c1	Inactive
T	144194230	O=C(Nc1ccc(C(F)(F)F)cc1)N1[C@@H]2CNC[C@H]1[C@@H]2c1ccc(-c2ccc(F)cc2)cc1	Inactive
T	144195522	CCCC#Cc1ccc([C@H]2[C@@H](CO)N3C(=O)CN(S(=O)(=O)c4ccccc4C)C[C@@H]23)cc1	Inactive
T	144195782	COc1ccc2c3c(n(C)c2c1)[C@@H](CO)N(C(=O)c1ccncc1)CC31CCN(CC2CC2)CC1	Inactive
T	144196111	CCCN1C[C@H](C)[C@@H](OC)CN(C)C(=O)c2ccc(NC(=O)c3ccccc3)cc2OC[C@@H]1C	Inactive
T	144196557	COCC#Cc1ccc(CC[C@H]2O[C@H]3CC[C@H](CO)O[C@H]3C[C@H]2NC(=O)Nc2c(C)noc2C)cc1	Inactive
T	144196808	O=C(C1CCCCC1)N1CC(=O)N2[C@H](CO)[C@H](c3ccc(C#Cc4cccc(F)c4)cc3)[C@@H]2C1	Inactive
T	144197320	CN(C)C(=O)c1ccc(-c2ccc([C@H]3[C@@H](CO)N4C(=O)CN(C(=O)CC5CC5)C[C@@H]34)cc2)cc1	Inactive
T	144197397	CC(C)CC#Cc1ccc([C@@H]2[C@H]3CN(C(=O)c4ccccn4)CC(=O)N3[C@H]2CO)cc1	Inactive
T	144198746	Cc1cccc(-c2ccccc2[C@H]2[C@@H](C#N)N(c3ncc(-c4ccccc4)s3)[C@H]2CO)c1	Inactive
T	144199519	O=C(c1ccccn1)N1CC2(C1)[C@H](c1ccccc1)[C@@H](CO)N2C(=O)C1CCCCC1	Inactive
T	144200005	COc1ccc2c3c([nH]c2c1)[C@H](CO)N(Cc1nccs1)CC31CN(C(=O)C2CCCCC2)C1	Inactive
T	144200068	COc1ccc2c3c([nH]c2c1)[C@H](CO)N(C(=O)C1CCCCC1)CC31CCN(C(=O)NC(C)C)CC1	Inactive
† Dataset. M: training/validation set; T: test set
‡ AC50: the concentration causing half-maximal (50%) response
§ IC50: the concentration causing half-maximal (50%) inhibition
